# Supplementary material for: Noun–noun combination: Meaningfulness ratings and lexical statistics for 2,160 word pairs
Source: Behav Res Methods. 2012 Oct 6;45(2):463–9. doi: 10.3758/s13428-012-0256-3 (PMC3663253; doi:10.3758/s13428-012-0256-3)
Supplement: Supplementary file 1 — (XLSX 340 kb) [file 13428_2012_256_MOESM1_ESM.xlsx]

## Sheet: allpairs_db
Stim	Class	Mean_rate	SD	N	EAT	USF	Both	LSA	Numletts	Gfrqs	Log_gfrqs	W1frq	W2frq	Wordfrq_sum	Logw1frq	Logw2frq	Logwordfrq_sum
bus-bridge	1	1.34483	1.39581	29	0	0	0	0.01	9	5810	3.76425	1155	1034	2189	3.06258	3.01452	6.0771
bus-window	1	3.82759	0.539111	29	0	0	0	0.15	9	11027	4.0425	1155	2372	3527	3.06258	3.37511	6.43769
bus-home	1	1.82759	1.6051	29	0	0	0	0.3	7	36764	4.56543	1155	8831	9986	3.06258	3.94601	7.00859
bike-pants	1	2.89655	1.47224	29	0	0	0	0.3	9	2731	3.43648	153	282	435	2.18469	2.45025	4.63494
bike-barn	1	1.42857	1.42539	28	0	0	0	0.12	8	386	2.58771	153	186	339	2.18469	2.26951	4.4542
bike-leg	1	1.13793	1.35552	29	0	0	0	0.16	7	6305	3.79975	153	1137	1290	2.18469	3.05576	5.24045
bike-home	1	1.48276	1.5951	29	0.01	0	0.005	0.21	8	9403	3.97331	153	8831	8984	2.18469	3.94601	6.1307
bike-headlight	1	3.44828	0.985111	29	0	0	0	0.25	13	475	2.67761	153	20	173	2.18469	1.30103	3.48572
bike-seat	1	3.7931	0.773642	29	0	0	0	0.26	8	21791	4.3383	153	1396	1549	2.18469	3.14489	5.32958
police-dog	1	4	0	28	0.03	0	0.015	0.06	9	44017	4.64363	3770	1285	5055	3.57634	3.1089	6.68524
police-star	1	2.03448	1.74198	29	0	0	0	0.05	10	279	2.44716	3770	952	4722	3.57634	2.97864	6.55498
police-car	1	4	0	29	0.17	0.047	0.1085	0.27	9	242117	5.38403	3770	4944	8714	3.57634	3.69408	7.27042
police-horse	1	3.68966	0.806379	29	0	0	0	0	11	6201	3.79253	3770	1518	5288	3.57634	3.18127	6.75761
police-truck	1	3.72414	0.527565	29	0	0	0	0.25	11	3984	3.60043	3770	444	4214	3.57634	2.64738	6.22372
police-telephone	1	3.24138	1.21465	29	0	0	0	0.22	15	1153	3.06221	3770	1810	5580	3.57634	3.25768	6.83402
police-radio	1	3.72414	0.921821	29	0	0	0	0.15	11	28097	4.44868	3770	1503	5273	3.57634	3.17696	6.7533
police-bomb	1	2.58621	1.50041	29	0	0	0	0.12	10	2596	3.41447	3770	536	4306	3.57634	2.72916	6.3055
police-vehicle	1	4	0	29	0	0	0	0.13	13	47720	4.67871	3770	383	4153	3.57634	2.5832	6.15954
police-tape	1	3.65517	0.973795	29	0	0	0	0.12	10	10982	4.04072	3770	508	4278	3.57634	2.70586	6.2822
police-van	1	3.86207	0.580895	29	0	0	0	0.17	9	26001	4.41501	3770	971	4741	3.57634	2.98722	6.56356
cab-car	1	2.96552	1.29512	29	NA	0.087	0.087	0.34	6	3396	3.5311	178	4944	5122	2.25042	3.69408	5.9445
cab-truck	1	1.34483	1.20344	29	NA	0	0	0.53	8	5810	3.76425	178	444	622	2.25042	2.64738	4.8978
cab-window	1	3.7931	0.559292	29	NA	0	0	0.21	9	4326	3.63619	178	2372	2550	2.25042	3.37511	5.62553
cab-home	1	1.72414	1.53289	29	NA	0	0	0.2	7	10969	4.04021	178	8831	9009	2.25042	3.94601	6.19643
sled-dog	1	3.55172	0.948164	29	NA	NA	NA	0.56	7	42172	4.62503	14	1285	1299	1.14613	3.1089	4.25503
chimp-mother	1	3.10345	1.17549	29	NA	NA	NA	0.22	11	68	1.83885	9	7356	7365	0.954243	3.86664	4.82088
beach-sunset	1	3.31034	1.22776	29	0	0	0	0.27	11	8889	3.9489	1060	165	1225	3.02531	2.21748	5.24279
beach-ball	1	4	0	29	0.05	0.024	0.037	0.03	9	56756	4.75402	1060	1664	2724	3.02531	3.22115	6.24646
beach-house	1	3.86207	0.441114	29	0.01	0	0.005	0.13	10	310025	5.4914	1060	8601	9661	3.02531	3.93455	6.95986
beach-sand	1	3.25	1.2057	28	0.29	0.394	0.342	0.73	9	33186	4.52097	1060	952	2012	3.02531	2.97864	6.00395
beach-chair	1	3.7931	0.619868	29	0	0	0	0.1	10	53354	4.72718	1060	1876	2936	3.02531	3.27323	6.29854
beach-umbrella	1	3.68966	0.929802	29	0	0	0	0.22	13	32280	4.50895	1060	203	1263	3.02531	2.3075	5.33281
beach-road	1	3.13793	1.21667	29	0	0	0	0.13	9	15979	4.20358	1060	3791	4851	3.02531	3.57875	6.60406
beach-picture	1	3.42857	1.13622	28	0	0	0	0.09	12	17453	4.24189	1060	1905	2965	3.02531	3.27989	6.3052
pig-boy	1	1.71429	1.35693	28	0	0	0	0.2	6	1243	3.09482	320	3876	4196	2.50515	3.58838	6.09353
pig-truck	1	1.93103	1.55681	29	0	0	0	0.21	8	324	2.51188	320	444	764	2.50515	2.64738	5.15253
pig-skin	1	3.82759	0.601722	29	0.01	0	0.005	0.07	7	12348	4.09163	320	1617	1937	2.50515	3.20871	5.71386
pig-meat	1	3.75862	0.510964	29	0	0	0	0.18	7	19708	4.29466	320	1280	1600	2.50515	3.10721	5.61236
pig-farmer	1	3.89655	0.409253	29	0	0	0	0.26	9	14840	4.17146	320	562	882	2.50515	2.74974	5.25489
pig-mouth	1	3.24138	1.32706	29	0	0	0	0.14	8	133	2.1271	320	2411	2731	2.50515	3.3822	5.88735
pig-pen	1	3.86207	0.742781	29	0.01	0.044	0.027	0.43	6	8067	3.90677	320	349	669	2.50515	2.54283	5.04798
sunshine-stream	1	1.93103	1.60203	29	0	0	0	0.2	14	112	2.05308	302	673	975	2.48001	2.82802	5.30803
television-star	1	3.58621	1.15007	29	0	0	0	0.04	14	19483	4.28968	2033	952	2985	3.30814	2.97864	6.28678
television-chef	1	3.27586	1.33354	29	0	0	0	0	14	2747	3.43902	2033	48	2081	3.30814	1.68124	4.98938
television-soap	1	1.75862	1.55046	29	0	0	0	0.12	14	9445	3.97525	2033	367	2400	3.30814	2.56467	5.87281
television-picture	1	3.68966	0.712313	29	0.03	0.021	0.0255	0.16	17	12216	4.08696	2033	1905	3938	3.30814	3.27989	6.58803
swan-dress	1	1.89655	1.61123	29	0	0	0	0.17	9	1652	3.21827	92	1516	1608	1.96379	3.1807	5.14449
flour-water	1	1.27586	1.38607	29	0.08	0	0.04	0.16	10	914	2.96142	462	7749	8211	2.66464	3.88925	6.55389
field-bus	1	1.27586	1.38607	29	0	0	0	0.02	8	12569	4.09934	2327	1155	3482	3.3668	3.06258	6.42938
field-kitchen	1	0.793103	1.17654	29	0	0	0	0.06	12	5487	3.73941	2327	1890	4217	3.3668	3.27646	6.64326
field-hospital	1	2.13793	1.66313	29	0	0	0	0.08	13	46396	4.66649	2327	1884	4211	3.3668	3.27508	6.64188
field-cap	1	0.964286	1.2013	28	0	0	0	0.15	8	2046	3.31112	2327	489	2816	3.3668	2.68931	6.05611
field-mouse	1	3.62069	1.14685	29	0.04	0.03	0.035	0.07	10	14393	4.15818	2327	146	2473	3.3668	2.16435	5.53115
field-phone	1	1.21429	1.37051	28	0	0	0	0.03	10	2914	3.46464	2327	1414	3741	3.3668	3.15045	6.51725
field-vehicle	1	2.68966	1.39139	29	0	0	0	0.07	12	1286	3.10958	2327	383	2710	3.3668	2.5832	5.95
field-army	1	2.68966	1.28462	29	0	0	0	0.06	9	7112	3.85205	2327	1933	4260	3.3668	3.28623	6.65303
field-guy	1	2.58621	1.32334	29	0	0	0	0.13	8	436	2.64048	2327	465	2792	3.3668	2.66745	6.03425
cranberry-salad	1	3.51724	0.870988	29	NA	NA	NA	0.5	14	2190	3.34064	10	281	291	1	2.44871	3.44871
cranberry-juice	1	4	0	29	NA	NA	NA	0.28	14	95920	4.98191	10	365	375	1	2.56229	3.56229
bed-clothes	1	2.27586	1.43668	29	0.02	0	0.01	0.36	10	10964	4.04001	4376	2225	6601	3.64108	3.34733	6.98841
bed-sheet	1	4	0	29	0.04	0	0.02	0.08	8	56779	4.7542	4376	616	4992	3.64108	2.78958	6.43066
bed-seat	1	2.06897	1.53369	29	0	0	0	0.16	7	412	2.61595	4376	1396	5772	3.64108	3.14489	6.78597
bed-face	1	0.827586	1.10418	29	0	0	0	0.31	7	2234	3.34928	4376	8000	12376	3.64108	3.90309	7.54417
zebra-skin	1	3.86207	0.441114	29	0	0	0	0.01	9	2541	3.40518	24	1617	1641	1.38021	3.20871	4.58892
ballet-school	1	4	0	29	0	0	0	0.28	12	15114	4.17941	272	6984	7256	2.43457	3.8441	6.27867
steak-knife	1	3.75862	0.912421	29	0.02	0.014	0.017	0.33	10	24209	4.38399	146	663	809	2.16435	2.82151	4.98586
steak-house	1	3.75862	0.830455	29	0.04	0	0.02	0.15	10	74225	4.87056	146	8601	8747	2.16435	3.93455	6.0989
steak-pie	1	1.82759	1.4897	29	0.15	0	0.075	0.68	8	3015	3.47943	146	225	371	2.16435	2.35218	4.51653
snake-juice	1	1.17241	1.36458	29	0	0	0	0.08	10	160	2.20683	263	365	628	2.41996	2.56229	4.98225
knife-magazine	1	3.13793	1.15648	29	0	0	0	0.09	13	196	2.29447	663	703	1366	2.82151	2.84696	5.66847
knife-drawer	1	3.93103	0.371391	29	0	0	0	0.12	11	1596	3.2033	663	272	935	2.82151	2.43457	5.25608
dog-bed	1	3.62069	0.775232	29	0	0	0	0.1	6	66280	4.82139	1285	4376	5661	3.1089	3.64108	6.74998
dog-chair	1	1.82759	1.6272	29	0	0	0	0.09	8	273	2.43775	1285	1876	3161	3.1089	3.27323	6.38213
dog-dish	1	3.82759	0.75918	29	0	0	0	0.23	7	8256	3.91682	1285	390	1675	3.1089	2.59106	5.69996
dog-flea	1	2.86207	1.27403	29	0	0	0	0.46	7	7883	3.89675	1285	30	1315	3.1089	1.47712	4.58602
dog-door	1	3.44828	1.15221	29	0	0	0	0.13	7	47041	4.67249	1285	5891	7176	3.1089	3.77019	6.87909
dog-body	1	2.89286	1.28638	28	0	0	0	0.04	7	3016	3.47958	1285	5243	6528	3.1089	3.71958	6.82848
dog-crate	1	3.10345	1.4229	29	0	0	0	0.38	8	32248	4.50852	1285	48	1333	3.1089	1.68124	4.79014
dog-school	1	2.72414	1.5788	29	0	0	0	0.06	9	5205	3.7165	1285	6984	8269	3.1089	3.8441	6.953
dog-picture	1	3.31034	1.13715	29	0	0	0	0.09	10	25134	4.40028	1285	1905	3190	3.1089	3.27989	6.38879
dog-magazine	1	3.78571	0.417855	28	0	0	0	0.04	11	4936	3.69346	1285	703	1988	3.1089	2.84696	5.95586
dog-book	1	2.51724	1.66091	29	0	0	0	0.03	7	7240	3.8598	1285	4932	6217	3.1089	3.69302	6.80192
dog-toilet	1	1.62069	1.34732	29	0	0	0	0.04	9	1105	3.04376	1285	415	1700	3.1089	2.61805	5.72695
dog-face	1	3.10345	1.29131	29	0	0	0	0.08	7	5665	3.75328	1285	8000	9285	3.1089	3.90309	7.01199
cat-tree	1	1.2069	1.49712	29	0	0	0	0.25	7	16502	4.21756	739	1293	2032	2.86864	3.1116	5.98024
cat-blood	1	3.62069	1.08278	29	0	0	0	0.01	8	1027	3.01199	739	2536	3275	2.86864	3.40415	6.27279
cat-skin	1	3.37931	0.902924	29	0	0	0	0.08	7	2554	3.40739	739	1617	2356	2.86864	3.20871	6.07735
cat-bird	1	0.551724	1.05513	29	0	0	0	0.26	7	37484	4.57386	739	752	1491	2.86864	2.87622	5.74486
cat-flea	1	2.62069	1.42463	29	0	0	0	0.27	7	8872	3.94807	739	30	769	2.86864	1.47712	4.34576
cat-meat	1	2.51724	1.4298	29	0	0	0	0.02	7	3968	3.59868	739	1280	2019	2.86864	3.10721	5.97585
cat-door	1	3	1.46385	29	0	0	0	0.22	7	11211	4.04968	739	5891	6630	2.86864	3.77019	6.63883
cat-foot	1	2.96552	1.40109	29	0	0	0	0.11	7	750	2.87564	739	1797	2536	2.86864	3.25455	6.12319
cat-magazine	1	3.55172	0.783135	29	0	0	0	0.05	11	837	2.92324	739	703	1442	2.86864	2.84696	5.7156
cat-engine	1	0.517241	1.08958	29	0	0	0	0.01	9	842	2.92583	739	788	1527	2.86864	2.89653	5.76517
tree-ball	1	0.482759	0.870988	29	0	0	0	0.06	8	1215	3.08493	1293	1664	2957	3.1116	3.22115	6.33275
tree-house	1	3.93103	0.371391	29	0.03	0.074	0.052	0.15	9	87604	4.94253	1293	8601	9894	3.1116	3.93455	7.04615
tree-frog	1	3.82759	0.75918	29	0	0	0	0.14	8	50053	4.69944	1293	74	1367	3.1116	1.86923	4.98083
tree-snow	1	1.2069	1.26433	29	0	0	0	0.11	8	754	2.87795	1293	1055	2348	3.1116	3.02325	6.13485
cow-blood	1	3.27586	1.19213	29	0	0	0	0.03	8	2517	3.40106	403	2536	2939	2.60531	3.40415	6.00946
cow-girl	1	3.75862	0.68947	29	0	0	0	0.22	7	6789	3.83187	403	4944	5347	2.60531	3.69408	6.29939
cow-ship	1	0.689655	1.0725	29	0	0	0	0.04	7	0	0	403	793	1196	2.60531	2.89927	5.50458
cow-corn	1	1.11111	1.39596	27	0	0	0	0.35	7	227	2.35793	403	445	848	2.60531	2.64836	5.25367
cow-cheese	1	2.2069	1.49712	29	0	0	0	0.37	9	3037	3.48259	403	497	900	2.60531	2.69636	5.30167
water-roach	1	1.93103	1.55681	29	0	0	0	0.03	10	0	0	7749	114	7863	3.88925	2.0569	5.94615
water-field	1	1.58621	1.61505	29	0	0	0	0.05	10	4053	3.60788	7749	2327	10076	3.88925	3.3668	7.25605
water-bed	1	4	0	29	0	0	0	0.08	8	46966	4.67179	7749	4376	12125	3.88925	3.64108	7.53033
water-boy	1	3.92857	0.262265	28	0	0	0	0.07	8	7819	3.89321	7749	3876	11625	3.88925	3.58838	7.47763
water-truck	1	3.10345	1.29131	29	0	0	0	0.07	10	15408	4.18777	7749	444	8193	3.88925	2.64738	6.53663
water-tower	1	4	0	29	0.01	0	0.005	0.16	10	109467	5.03929	7749	832	8581	3.88925	2.92012	6.80937
water-foot	1	0.62069	1.04928	29	0	0	0	0.18	9	2564	3.40909	7749	1797	9546	3.88925	3.25455	7.1438
water-rocket	1	2.39286	1.47421	28	0	0	0	0.02	11	5140	3.71105	7749	146	7895	3.88925	2.16435	6.0536
water-pill	1	1.31034	1.49053	29	0	0	0	0.01	9	14427	4.15921	7749	233	7982	3.88925	2.36736	6.25661
water-ski	1	3.93103	0.371391	29	0	0	0	0.03	8	60044	4.77848	7749	110	7859	3.88925	2.04139	5.93064
water-pipe	1	3.72414	0.882227	29	0	0	0	0.28	9	101923	5.00828	7749	402	8151	3.88925	2.60423	6.49348
water-bowl	1	4	0	29	0	0	0	0.22	9	31989	4.50501	7749	525	8274	3.88925	2.72016	6.60941
water-fountain	1	3.96552	0.185695	29	0	0	0	0.31	13	124876	5.09648	7749	165	7914	3.88925	2.21748	6.10673
pants-leg	1	2.82759	1.51349	29	0	0	0	0.31	8	10813	4.03399	282	1137	1419	2.45025	3.05576	5.50601
deer-leg	1	3.58621	0.945563	29	0	0	0	0.15	7	782	2.89376	210	1137	1347	2.32222	3.05576	5.37798
deer-lake	1	1.17241	1.25553	29	0	0	0	0.19	8	1869	3.27184	210	718	928	2.32222	2.85612	5.17834
deer-meat	1	3.96552	0.185695	29	0.01	0	0.005	0.35	8	17842	4.25147	210	1280	1490	2.32222	3.10721	5.42943
deer-body	1	3.24138	1.2721	29	0	0	0	0.02	8	1074	3.03141	210	5243	5453	2.32222	3.71958	6.0418
cigarette-butt	1	3.72414	0.882227	29	0	0.041	0.0205	0.06	13	24805	4.39456	882	121	1003	2.94547	2.08279	5.02826
cigarette-smoke	1	3.93103	0.371391	29	0.2	0.449	0.3245	0.85	14	231061	5.36373	882	1050	1932	2.94547	3.02119	5.96666
cigarette-money	1	3.03448	1.42635	29	0	0	0	0.02	14	1515	3.1807	882	7226	8108	2.94547	3.8589	6.80437
sun-rose	1	2.44828	1.61657	29	0	0	0	0.26	7	66377	4.82202	2689	1356	4045	3.42959	3.13226	6.56185
sun-screen	1	3.93103	0.371391	29	0	0	0	0.02	9	32303	4.50926	2689	518	3207	3.42959	2.71433	6.14392
sun-dress	1	3.71429	0.93718	28	0	0	0	0.1	8	12746	4.10541	2689	1516	4205	3.42959	3.1807	6.61029
fire-ball	1	3.37931	1.2653	29	0.01	0	0.005	0.04	8	12653	4.10223	2738	1664	4402	3.43743	3.22115	6.65858
fire-ant	1	3.48276	1.18384	29	0	0	0	0.06	7	60853	4.78429	2738	69	2807	3.43743	1.83885	5.27628
fire-bell	1	3.06897	1.33446	29	0	0	0	0.06	8	5194	3.71559	2738	507	3245	3.43743	2.70501	6.14244
fire-truck	1	3.86207	0.742781	29	0	0.03	0.015	0.15	9	173868	5.24022	2738	444	3182	3.43743	2.64738	6.08481
fire-road	1	1.37931	1.2653	29	0	0	0	0.04	8	18085	4.25734	2738	3791	6529	3.43743	3.57875	7.01618
fire-radio	1	1.10345	1.44778	29	0	0	0	0.04	9	1916	3.28262	2738	1503	4241	3.43743	3.17696	6.61439
fire-bowl	1	1.13793	1.4571	29	0	0	0	0.17	8	3315	3.52061	2738	525	3263	3.43743	2.72016	6.15759
fire-brick	1	1	1.33631	29	0	0	0	0.13	9	9141	3.96104	2738	498	3236	3.43743	2.69723	6.13466
fire-engine	1	3.7931	0.619868	29	0.1	0.024	0.062	0.08	10	112443	5.05094	2738	788	3526	3.43743	2.89653	6.33396
diamond-tennis	1	0.413793	0.824502	29	0	0	0	0.16	13	34517	4.53805	140	398	538	2.14613	2.59988	4.74601
diamond-ear	1	1.10345	1.20549	29	0	0	0	0.02	10	3342	3.52414	140	751	891	2.14613	2.87564	5.02177
diamond-queen	1	2.55172	1.45372	29	0	0	0	0.08	12	518	2.71517	140	889	1029	2.14613	2.9489	5.09503
diamond-necklace	1	4	0	28	0	0.011	0.0055	0.18	15	88901	4.94891	140	41	181	2.14613	1.61278	3.75891
diamond-bracelet	1	4	0	28	0	0	0	0.13	15	95030	4.97787	140	65	205	2.14613	1.81291	3.95904
banana-tree	1	3.58621	1.08619	29	0.05	0	0.025	0.22	10	19011	4.27903	74	1293	1367	1.86923	3.1116	4.98083
banana-ice	1	1.34483	1.47057	29	0	0	0	0.12	9	3023	3.48058	74	934	1008	1.86923	2.97035	4.83958
banana-leaf	1	2.93103	1.55681	29	0	0	0	0.19	10	23499	4.37107	74	279	353	1.86923	2.4456	4.31483
banana-pie	1	3.82759	0.658405	29	0	0	0	0.37	9	1067	3.02857	74	225	299	1.86923	2.35218	4.22141
banana-skin	1	3.62069	0.97884	29	0.19	0.014	0.102	0.09	10	11724	4.06911	74	1617	1691	1.86923	3.20871	5.07794
banana-nut	1	3.10345	1.29131	29	0	0	0	0.07	9	11261	4.05162	74	123	197	1.86923	2.08991	3.95914
banana-plant	1	3.37931	1.17758	29	0	0	0	0.14	11	9088	3.95852	74	1302	1376	1.86923	3.11461	4.98384
automobile-street	1	1.41379	1.32334	29	NA	0	0	0.1	16	112	2.05308	262	4546	4808	2.4183	3.65763	6.07593
automobile-magazine	1	3.7931	0.67503	29	NA	0	0	0.11	18	4854	3.68619	262	703	965	2.4183	2.84696	5.26526
automobile-engine	1	4	0	29	NA	0	0	0.42	16	16113	4.2072	262	788	1050	2.4183	2.89653	5.31483
star-field	1	1.31034	1.5143	29	0	0	0	0.07	9	16690	4.22248	952	2327	3279	2.97864	3.3668	6.34544
star-flag	1	1.82759	1.5827	29	0	0	0	0.29	8	8969	3.95279	952	356	1308	2.97864	2.55145	5.53009
star-ship	1	2.41379	1.50041	29	0	0	0	0.07	8	9136	3.9608	952	793	1745	2.97864	2.89927	5.87791
star-farmer	1	1.60714	1.79174	28	0	0	0	0.02	10	84	1.92942	952	562	1514	2.97864	2.74974	5.72838
star-vehicle	1	1.48276	1.37894	29	0	0	0	-0.03	11	10631	4.02661	952	383	1335	2.97864	2.5832	5.56184
star-hotel	1	2.58621	1.23974	29	0	0	0	0.06	9	1178218	6.07123	952	2241	3193	2.97864	3.35044	6.32908
island-salad	1	2	1.58114	29	0	0	0	0.02	11	445	2.64933	1209	281	1490	3.08243	2.44871	5.53114
island-winter	1	1.67857	1.51666	28	0	0	0	0.12	12	209	2.32222	1209	1423	2632	3.08243	3.1532	6.23563
island-prison	1	3.24138	1.3537	29	0	0	0	0.11	12	6105	3.78576	1209	1239	2448	3.08243	3.09307	6.1755
blood-father	1	2.58621	1.68008	29	0	0	0	0.03	11	764	2.88366	2536	4872	7408	3.40415	3.68771	7.09186
blood-stream	1	3.51724	1.15328	29	0	0	0	0.1	11	178302	5.25116	2536	673	3209	3.40415	2.82802	6.23217
blood-mother	1	2.55172	1.59432	29	0	0	0	0.05	11	696	2.84323	2536	7356	9892	3.40415	3.86664	7.27079
blood-soup	1	0.862069	1.43238	29	0	0	0	0.03	9	900	2.95472	2536	362	2898	3.40415	2.55871	5.96286
blood-prince	1	1.89655	1.71849	29	0	0	0	0.03	11	44183	4.64527	2536	592	3128	3.40415	2.77232	6.17647
blood-sugar	1	3.42857	1.34519	28	0	0	0	0.12	10	1109006	6.04493	2536	976	3512	3.40415	2.98945	6.3936
blood-alcohol	1	3.03448	1.45118	29	0	0	0	0.08	12	169555	5.22931	2536	324	2860	3.40415	2.51055	5.9147
blood-money	1	2.27586	1.60126	29	0	0	0	0.01	10	32651	4.51391	2536	7226	9762	3.40415	3.8589	7.26305
blood-bible	1	0.827586	1.22675	29	0	0	0	0.01	10	49	1.69897	2536	7	2543	3.40415	0.845098	4.24925
lemon-cake	1	3.89655	0.557086	29	0	0	0	0.38	9	9718	3.98762	233	383	616	2.36736	2.5832	4.95056
lemon-skin	1	3.48276	1.02193	29	0	0	0	0.18	9	825	2.91698	233	1617	1850	2.36736	3.20871	5.57607
lemon-grass	1	1.96552	1.63626	29	0	0	0	0.06	10	56159	4.74943	233	1483	1716	2.36736	3.17114	5.5385
lemon-pepper	1	2.82759	1.5369	29	0	0	0	0.33	11	22013	4.3427	233	121	354	2.36736	2.08279	4.45015
lemon-plant	1	3.06897	1.33446	29	0	0	0	0	10	293	2.46835	233	1302	1535	2.36736	3.11461	5.48197
lemon-juice	1	4	0	29	0.05	0	0.025	0.6	10	761513	5.88168	233	365	598	2.36736	2.56229	4.92965
cake-flour	1	3.06897	1.27982	29	0	0	0	0.54	9	27771	4.44361	383	462	845	2.5832	2.66464	5.24784
volcano-pool	1	1.89286	1.31485	28	0	0	0	0.28	11	326	2.51455	62	620	682	1.79239	2.79239	4.58478
tulip-bulb	1	3.86207	0.441114	29	0.19	0.02	0.105	0.17	9	4517	3.65495	14	116	130	1.14613	2.06446	3.21059
pickle-juice	1	3.96552	0.185695	29	0	0.048	0.024	0.29	11	11219	4.04999	46	365	411	1.66276	2.56229	4.22505
mountain-bike	1	4	0	29	0	0	0	0.04	12	613988	5.78816	829	153	982	2.91855	2.18469	5.10324
mountain-sunset	1	3.24138	1.29987	29	0	0	0	0.16	14	1113	3.04689	829	165	994	2.91855	2.21748	5.13603
mountain-stream	1	3.48276	1.08958	29	0.04	0	0.02	0.31	14	43936	4.64283	829	673	1502	2.91855	2.82802	5.74657
mountain-lion	1	3.82759	0.658405	29	0.01	0	0.005	0.18	12	98020	4.99132	829	304	1133	2.91855	2.48287	5.40142
mountain-forest	1	3.10345	1.29131	29	0	0	0	0.15	14	11990	4.07886	829	1219	2048	2.91855	3.086	6.00455
mountain-woman	1	3.2069	1.14578	29	0	0	0	0.05	13	1891	3.27692	829	6072	6901	2.91855	3.78333	6.70188
mountain-ice	1	3.17241	1.31119	29	0	0	0	0.11	11	4856	3.68637	829	934	1763	2.91855	2.97035	5.8889
mountain-cave	1	3.75	0.518188	28	0	0	0	0.23	12	4957	3.69531	829	491	1320	2.91855	2.69108	5.60963
mountain-winter	1	2.17241	1.649	29	0	0	0	0.24	14	1795	3.25431	829	1423	2252	2.91855	3.1532	6.07175
mountain-golf	1	0.714286	1.08379	28	0	0	0	0.03	12	7324	3.86481	829	546	1375	2.91855	2.73719	5.65574
mountain-lake	1	3.2069	1.26433	29	0.01	0	0.005	0.3	12	41171	4.6146	829	718	1547	2.91855	2.85612	5.77467
mountain-goat	1	4	0	29	0.05	0	0.025	0.19	12	38528	4.58579	829	209	1038	2.91855	2.32015	5.2387
mountain-road	1	3.72414	0.701862	29	0	0	0	0.16	12	45943	4.66223	829	3791	4620	2.91855	3.57875	6.4973
mountain-meadow	1	2.86207	1.35552	29	0	0	0	0.32	14	6129	3.78746	829	173	1002	2.91855	2.23805	5.1566
mountain-building	1	1.58621	1.5702	29	0	0	0	0.08	16	17779	4.24993	829	2854	3683	2.91855	3.45545	6.374
mountain-face	1	2.03448	1.76236	29	0	0	0	0.1	12	3962	3.59802	829	8000	8829	2.91855	3.90309	6.82164
elephant-ear	1	3.86207	0.580895	29	0	0.048	0.024	0.08	11	8445	3.92665	226	751	977	2.35411	2.87564	5.22975
car-boot	1	1.44828	1.59432	29	0	0	0	0.18	7	62029	4.7926	4944	159	5103	3.69408	2.2014	5.89548
car-nut	1	1.48276	1.61733	29	0	0	0	0.1	6	8198	3.91376	4944	123	5067	3.69408	2.08991	5.78399
car-window	1	3.93103	0.371391	29	0	0	0	0.23	9	128177	5.10781	4944	2372	7316	3.69408	3.37511	7.06919
car-home	1	1.86207	1.35552	29	0	0	0	0.14	7	32436	4.51104	4944	8831	13775	3.69408	3.94601	7.64009
car-radio	1	3.82759	0.75918	29	0.01	0	0.005	0.11	8	360202	5.55655	4944	1503	6447	3.69408	3.17696	6.87104
car-body	1	3.24138	1.2721	29	0.01	0	0.005	0.06	7	88268	4.94581	4944	5243	10187	3.69408	3.71958	7.41366
car-phone	1	3.68966	0.967451	29	0	0	0	0.16	8	52799	4.72263	4944	1414	6358	3.69408	3.15045	6.84453
car-bomb	1	3.75862	0.786274	29	0	0	0	0.04	7	240669	5.38142	4944	536	5480	3.69408	2.72916	6.42324
car-magazine	1	3.93103	0.257881	29	0	0	0	0.13	11	49792	4.69717	4944	703	5647	3.69408	2.84696	6.54104
car-building	1	1.48276	1.52645	29	0	0	0	0.05	11	7631	3.88264	4944	2854	7798	3.69408	3.45545	7.14953
car-plant	1	1.62069	1.71992	29	0	0	0	0.02	8	12850	4.10894	4944	1302	6246	3.69408	3.11461	6.80869
car-seat	1	3.96552	0.185695	29	0	0	0	0.63	7	623297	5.7947	4944	1396	6340	3.69408	3.14489	6.83897
car-engine	1	4	0	29	0.02	0.011	0.0155	0.24	9	102610	5.01119	4944	788	5732	3.69408	2.89653	6.59061
stream-bed	1	1.60714	1.57149	28	0	0	0	0.13	9	39976	4.60181	673	4376	5049	2.82802	3.64108	6.4691
ocean-bed	1	2.82759	1.51349	29	0.03	0	0.015	0.03	8	6884	3.8379	436	4376	4812	2.63949	3.64108	6.28057
ocean-water	1	3.93103	0.371391	29	0.05	0.218	0.134	0.31	10	75635	4.87873	436	7749	8185	2.63949	3.88925	6.52874
ocean-swimming	1	1.7931	1.44863	29	0	0	0	0.24	13	4528	3.656	436	490	926	2.63949	2.6902	5.32969
ocean-surf	1	3	1.36277	29	0	0.018	0.009	0.25	9	9501	3.97782	436	113	549	2.63949	2.05308	4.69257
milk-house	1	1.44828	1.57176	29	0	0	0	0.04	9	5315	3.72558	1868	8601	10469	3.27138	3.93455	7.20593
milk-coffee	1	1.55172	1.45372	29	0	0	0	0.29	10	1850	3.26741	1868	1644	3512	3.27138	3.2159	6.48728
teeth-milk	-1	0.517241	0.828971	29	0	0	0	0.1	9	52	1.72428	1396	1868	3264	3.14489	3.27138	6.41627
thistle-milk	-1	0.896552	1.34549	29	0	NA	0	-0.02	11	461	2.66464	24	1868	1892	1.38021	3.27138	4.65159
truck-milk	-1	1.31034	1.16813	29	0	0	0	0.12	9	116	2.06819	444	1868	2312	2.64738	3.27138	5.91876
door-milk	-1	0.37931	0.862463	29	0	0	0	0.09	8	100	2.00432	5891	1868	7759	3.77019	3.27138	7.04157
cottage-milk	-1	1.24138	1.40548	29	0	0	0	0.34	11	0	0	555	1868	2423	2.74429	3.27138	6.01567
sugar-milk	-1	1.86207	1.4571	29	0.02	0	0.01	0.36	9	1901	3.27921	976	1868	2844	2.98945	3.27138	6.26083
crate-milk	-1	1.62069	1.29322	29	0.02	NA	0.02	0.1	9	63	1.80618	48	1868	1916	1.68124	3.27138	4.95262
bottle-milk	-1	2.13793	1.43238	29	0.04	0	0.02	0.33	10	1250	3.09726	1479	1868	3347	3.16997	3.27138	6.44135
child-girl	-1	1.58621	1.18072	29	0.02	0.02	0.02	0.23	9	6318	3.80065	7645	4944	12589	3.88338	3.69408	7.57746
body-girl	-1	1.34483	1.2894	29	0	0	0	0.07	8	4006	3.60282	5243	4944	10187	3.71958	3.69408	7.41366
juice-girl	-1	1.93103	1.27982	29	0	0	0	0.04	9	223	2.35025	365	4944	5309	2.56229	3.69408	6.25637
star-dwarf	-1	1.17241	1.4897	29	0	0	0	0.25	9	218	2.34044	952	129	1081	2.97864	2.11059	5.08923
helmet-dwarf	-1	0.344828	0.613879	29	0	0	0	0.13	11	0	0	166	129	295	2.22011	2.11059	4.3307
pea-dwarf	-1	0.793103	1.26433	29	0	NA	0	0.12	8	0	0	30	129	159	1.47712	2.11059	3.58771
guy-dwarf	-1	2.2069	1.26433	29	NA	0	0	0.02	8	0	0	465	129	594	2.66745	2.11059	4.77804
bike-cop	-1	3.37931	1.14685	29	0	0	0	0.14	7	2386	3.37785	153	155	308	2.18469	2.19033	4.37502
car-cop	-1	1.96552	1.26725	29	0	0	0	0.32	6	2141	3.33082	4944	155	5099	3.69408	2.19033	5.88441
weed-cop	-1	1.62069	1.49795	29	0	0	0	0.05	7	0	0	167	155	322	2.22272	2.19033	4.41305
cat-barn	-1	1.75862	1.55046	29	0	0	0	0.24	7	64	1.81291	739	186	925	2.86864	2.26951	5.13815
door-barn	-1	1.2069	1.34641	29	0	0	0	0.32	8	243	2.38739	5891	186	6077	3.77019	2.26951	6.0397
nail-toe	-1	1.37931	1.2653	29	0.05	0	0.025	0.22	7	1206	3.08171	216	172	388	2.33445	2.23553	4.56998
cab-taxi	-1	1.68966	1.16813	29	NA	0.386	0.386	0.57	7	968	2.98632	178	529	707	2.25042	2.72346	4.97388
home-taxi	-1	0.965517	1.20957	29	0	0	0	0.22	8	3768	3.57623	8831	529	9360	3.94601	2.72346	6.66947
tower-sky	-1	0.862069	1.21667	29	0	0.016	0.008	0.27	8	850	2.92993	832	1380	2212	2.92012	3.13988	6.06
rocket-sky	-1	1.27586	1.38607	29	0.05	0.042	0.046	0.08	9	209	2.32222	146	1380	1526	2.16435	3.13988	5.30423
dog-mother	-1	2.51724	1.32613	29	0	0	0	0.12	9	3230	3.50934	1285	7356	8641	3.1089	3.86664	6.97554
cat-mother	-1	2.82759	1.19729	29	0	0	0	0.13	9	468	2.67117	739	7356	8095	2.86864	3.86664	6.73528
ship-mother	-1	1.27586	1.22172	29	0	0	0	0.04	10	191	2.2833	793	7356	8149	2.89927	3.86664	6.76591
tongue-mother	-1	0.172414	0.468201	29	0.01	0	0.005	0.11	12	834	2.92169	602	7356	7958	2.7796	3.86664	6.64624
hen-mother	-1	2.55172	1.3252	29	0	0	0	0.26	9	210	2.32428	100	7356	7456	2	3.86664	5.86664
hawk-mother	-1	2.89655	1.29131	29	0	0	0	0.12	10	0	0	71	7356	7427	1.85126	3.86664	5.7179
goose-mother	-1	2.58621	1.15007	29	0.05	0.03	0.04	0.37	11	227	2.35793	107	7356	7463	2.02938	3.86664	5.89602
dress-mother	-1	0.758621	1.2437	29	0	0	0	0.28	11	4973	3.69671	1516	7356	8872	3.1807	3.86664	7.04734
plant-mother	-1	1.37931	1.08278	29	0	0	0	0.03	11	230	2.36361	1302	7356	8658	3.11461	3.86664	6.98125
milk-kitten	-1	1.13793	1.15648	29	0	0	0	0.31	10	0	0	1868	71	1939	3.27138	1.85126	5.12264
stage-kitten	-1	1.24138	1.21465	29	0	0	0	-0.01	11	0	0	2528	71	2599	3.40278	1.85126	5.25404
blood-duck	-1	0.655172	1.04457	29	0	0	0	0.02	9	0	0	2536	174	2710	3.40415	2.24055	5.6447
pond-duck	-1	1.96552	1.42635	29	0.12	0.122	0.121	0.34	8	149	2.17609	257	174	431	2.40993	2.24055	4.65048
soup-duck	-1	0.689655	0.890564	29	0	0	0	0.23	8	66	1.82607	362	174	536	2.55871	2.24055	4.79926
meat-duck	-1	1.24138	1.37983	29	0	0	0	0.15	8	124	2.09691	1280	174	1454	3.10721	2.24055	5.34776
tape-duck	-1	0.827586	1.03748	29	0	0	0	0.07	8	158	2.2014	508	174	682	2.70586	2.24055	4.94641
dog-bull	-1	0.862069	1.05979	29	0	0	0	0.16	7	694	2.84198	1285	378	1663	3.1089	2.57749	5.68639
trout-bull	-1	0.37931	0.676852	29	NA	0	0	0.08	9	0	0	560	378	938	2.74819	2.57749	5.32568
moose-bull	-1	0.689655	0.967451	29	NA	0.018	0.018	0.29	9	199	2.30103	14	378	392	1.14613	2.57749	3.72362
pup-bull	-1	1.24138	1.3537	29	0	NA	0	0.22	7	60	1.78533	16	378	394	1.20412	2.57749	3.78161
pen-bull	-1	0.827586	0.966177	29	0	0	0	0.18	7	78	1.89763	349	378	727	2.54283	2.57749	5.12032
book-bridge	-1	0.655172	0.897451	29	0	0	0	0.04	10	178	2.25285	4932	1034	5966	3.69302	3.01452	6.70754
tree-apple	-1	1.31034	0.890564	29	0.04	0	0.02	0.47	9	2104	3.32325	1293	315	1608	3.1116	2.49831	5.60991
cake-apple	-1	1	1.0351	29	0.01	0	0.005	0.37	9	499	2.69897	383	315	698	2.5832	2.49831	5.08151
cider-apple	-1	2.24138	1.43066	29	0.19	NA	0.19	0.29	10	2199	3.34242	66	315	381	1.81954	2.49831	4.31785
pie-apple	-1	1.65517	1.20344	29	0.31	0.228	0.269	0.47	8	1116	3.04805	225	315	540	2.35218	2.49831	4.85049
butter-apple	-1	1.27586	1.22172	29	0	0	0	0.34	11	314	2.49831	490	315	805	2.6902	2.49831	5.18851
juice-apple	-1	1.68966	1.22776	29	0.05	0.07	0.06	0.23	10	1817	3.25959	365	315	680	2.56229	2.49831	5.0606
cab-horse	-1	0.655172	0.973795	29	NA	0	0	0.04	8	1068	3.02898	178	1518	1696	2.25042	3.18127	5.43169
milk-horse	-1	0.793103	1.01346	29	0	0	0	0.02	9	158	2.2014	1868	1518	3386	3.27138	3.18127	6.45265
barn-horse	-1	2.68966	1.39139	29	0	0.165	0.0825	0.4	9	1889	3.27646	186	1518	1704	2.26951	3.18127	5.45078
shoe-horse	-1	1.65517	1.2614	29	0	0	0	0.09	9	668	2.82543	253	1518	1771	2.40312	3.18127	5.58439
book-horse	-1	0.62069	0.902924	29	0	0	0	0.02	9	7445	3.87192	4932	1518	6450	3.69302	3.18127	6.87429
face-horse	-1	0.758621	0.872401	29	0	0	0	0.1	9	3982	3.60021	8000	1518	9518	3.90309	3.18127	7.08436
ship-flag	-1	2.27586	1.4116	29	0	0	0	0.24	8	512	2.71012	793	356	1149	2.89927	2.55145	5.45072
cocktail-shrimp	-1	3.41379	1.05279	29	0	0.027	0.0135	0.05	14	2638	3.42144	147	26	173	2.16732	1.41497	3.58229
garden-rose	-1	3.03448	1.40109	29	0.04	0.073	0.0565	0.37	10	8118	3.9095	1998	1356	3354	3.3006	3.13226	6.43286
weed-butterfly	-1	1.03448	1.26725	29	0	0	0	0.26	13	42	1.63347	167	88	255	2.22272	1.94448	4.1672
ice-strawberry	-1	1.10345	1.11307	29	0	0	0	0.11	13	43	1.64345	934	50	984	2.97035	1.69897	4.66932
plant-strawberry	-1	1.46429	1.03574	28	0	0	0	0.39	15	145	2.16435	1302	50	1352	3.11461	1.69897	4.81358
home-ship	-1	1.62069	1.34732	29	0	0	0	0.11	8	841	2.92531	8831	793	9624	3.94601	2.89927	6.84528
dress-ship	-1	0.448276	0.909718	29	0	0	0	0.01	9	865	2.93752	1516	793	2309	3.1807	2.89927	6.07997
building-ship	-1	1.24138	1.2437	29	0	0	0	0.06	12	579	2.76343	2854	793	3647	3.45545	2.89927	6.35472
toilet-ship	-1	0.517241	0.91107	29	0	0	0	0.05	10	0	0	415	793	1208	2.61805	2.89927	5.51732
engine-ship	-1	1.34483	1.04457	29	0	0	0	0.06	10	251	2.4014	788	793	1581	2.89653	2.89927	5.7958
fire-forest	-1	2.06897	1.36096	29	0	0	0	0.24	10	2795	3.44654	2738	1219	3957	3.43743	3.086	6.52343
rose-forest	-1	2.06897	1.30742	29	0	0	0	0.12	10	214	2.33244	1356	1219	2575	3.13226	3.086	6.21826
lawn-forest	-1	0.714286	0.93718	28	0	0	0	0.16	10	0	0	368	1219	1587	2.56585	3.086	5.65185
road-forest	-1	0.896552	1.04693	29	0	0	0	0.19	10	188	2.27646	3791	1219	5010	3.57875	3.086	6.66475
smoke-cigar	-1	1.48276	1.18384	29	0.01	0	0.005	0.24	10	1509	3.17898	1050	233	1283	3.02119	2.36736	5.38855
field-ball	-1	2.10345	1.44778	29	0	0.01	0.005	0.29	9	1415	3.15106	2327	1664	3991	3.3668	3.22115	6.58795
yarn-ball	-1	3.58621	0.982607	29	0	0.031	0.0155	0.09	8	3391	3.53046	24	1664	1688	1.38021	3.22115	4.60136
cap-ball	-1	0.793103	0.977581	29	0	0	0	0.17	7	1056	3.02407	489	1664	2153	2.68931	3.22115	5.91046
nail-thumb	-1	1.41379	1.23974	29	0.02	0	0.01	0.43	9	380	2.58092	216	409	625	2.33445	2.61172	4.94617
pool-swimming	-1	1.7931	1.37267	29	0.3	0	0.15	0.61	12	20742	4.31687	620	490	1110	2.79239	2.6902	5.48259
dog-puppy	-1	1.86207	1.18696	29	0	0.115	0.0575	0.76	8	11906	4.0758	1285	87	1372	3.1089	1.93952	5.04842
book-puppy	-1	0.586207	0.945563	29	0	0	0	0.05	9	58	1.77085	4932	87	5019	3.69302	1.93952	5.63254
skin-leopard	-1	1.27586	1.19213	29	0	0	0	0.13	11	182	2.26245	1617	118	1735	3.20871	2.07188	5.28059
star-house	-1	1.17857	1.46701	28	0	0	0	0.03	9	1360	3.13386	952	8601	9553	2.97864	3.93455	6.91319
baby-house	-1	2.2069	1.47308	29	0.01	0	0.005	0.11	9	1941	3.28825	3281	8601	11882	3.51601	3.93455	7.45056
boy-house	-1	1.2069	1.17654	29	0	0	0	0.17	8	6116	3.78654	3876	8601	12477	3.58838	3.93455	7.52293
gun-house	-1	1.7931	1.58968	29	0	0	0	0.13	8	601	2.7796	1138	8601	9739	3.05614	3.93455	6.99069
flea-house	-1	1.24138	1.32706	29	0	0	0	0.05	9	254	2.40654	30	8601	8631	1.47712	3.93455	5.41167
telephone-house	-1	1.24138	1.18488	29	0	0	0	0.07	14	308	2.48996	1810	8601	10411	3.25768	3.93455	7.19223
sheet-house	-1	1	1.43925	29	0	0	0	0.02	10	203	2.30963	616	8601	9217	2.78958	3.93455	6.72413
door-house	-1	1.24138	1.2721	29	0.03	0.011	0.0205	0.37	9	3715	3.57008	5891	8601	14492	3.77019	3.93455	7.70474
mouse-house	-1	2.24138	1.40548	29	0.11	0.022	0.066	0.18	10	3746	3.57368	146	8601	8747	2.16435	3.93455	6.0989
money-house	-1	1.65517	1.39581	29	0	0	0	0.1	10	2281	3.35832	7226	8601	15827	3.8589	3.93455	7.79345
rabbit-house	-1	2.89655	1.31868	29	0	0	0	0.18	11	979	2.99123	189	8601	8790	2.27646	3.93455	6.21101
phone-house	-1	1.34483	1.16305	58	0	0	0	0.17	10	1477	3.16967	1414	8601	10015	3.15045	3.93455	7.085
pet-house	-1	2.96552	1.26725	29	0	0	0	0.13	8	4434	3.64689	242	8601	8843	2.38382	3.93455	6.31837
magazine-house	-1	1.07143	1.30323	28	0	0	0	0.08	13	1843	3.26576	703	8601	9304	2.84696	3.93455	6.78151
pipe-house	-1	1.24138	1.3537	29	0	0	0	0.15	9	233	2.36922	402	8601	9003	2.60423	3.93455	6.53878
building-house	-1	1.51724	1.15328	29	0.18	0.119	0.1495	0.2	13	9507	3.97809	2854	8601	11455	3.45545	3.93455	7.39
plant-house	-1	2.68966	1.28462	29	0.01	0	0.005	0.03	10	2817	3.44994	1302	8601	9903	3.11461	3.93455	7.04916
wife-house	-1	1.51724	1.32613	29	0.02	0	0.01	0.31	9	1502	3.17696	3777	8601	12378	3.57715	3.93455	7.5117
cab-dollar	-1	1.44828	1.40372	29	NA	0	0	0.06	9	0	0	178	263	441	2.25042	2.41996	4.67038
television-dollar	-1	0.413793	0.627765	29	0	0	0	0.05	16	47	1.68124	2033	263	2296	3.30814	2.41996	5.7281
gun-dollar	-1	0.310345	0.712313	29	0	0	0	0.09	9	0	0	1138	263	1401	3.05614	2.41996	5.4761
coin-dollar	-1	2.27586	1.33354	29	0	0.048	0.024	0.5	10	1350	3.13066	140	263	403	2.14613	2.41996	4.56609
picture-dollar	-1	0.517241	0.784706	29	0	0	0	0.04	13	460	2.6637	1905	263	2168	3.27989	2.41996	5.69985
book-dollar	-1	0.655172	1.04457	29	0	0	0	0.1	10	219	2.34242	4932	263	5195	3.69302	2.41996	6.11298
police-clothes	-1	3.82759	0.539111	29	0	0	0	0.03	13	128	2.11059	3770	2225	5995	3.57634	3.34733	6.92367
money-clothes	-1	1.06897	1.13172	29	0	0.013	0.0065	0.2	12	17355	4.23945	7226	2225	9451	3.8589	3.34733	7.20623
water-baby	-1	1.55172	1.40372	29	0.01	0	0.005	0.06	9	5887	3.76997	7749	3281	11030	3.88925	3.51601	7.40526
blood-baby	-1	1.13793	1.40723	29	0	0	0	0.04	9	3697	3.56797	2536	3281	5817	3.40415	3.51601	6.92016
squirrel-baby	-1	2.86207	1.09297	29	0	0	0	0.03	12	266	2.42651	63	3281	3344	1.79934	3.51601	5.31535
milk-baby	-1	1.28571	1.32936	28	0.03	0.012	0.021	0.24	8	1116	3.04805	1868	3281	5149	3.27138	3.51601	6.78739
clothes-baby	-1	1.13793	1.12517	29	0	0	0	0.16	11	11684	4.06763	2225	3281	5506	3.34733	3.51601	6.86334
gorilla-baby	-1	3.2069	1.14578	29	0	0	0	0.3	11	282	2.45179	34	3281	3315	1.53148	3.51601	5.04749
teeth-baby	-1	1.2069	1.20651	29	0	0	0	0.19	9	413	2.617	1396	3281	4677	3.14489	3.51601	6.6609
boy-baby	-1	2.41379	1.42722	29	0	0	0	0.2	7	16618	4.2206	3876	3281	7157	3.58838	3.51601	7.10439
orange-baby	-1	1.51724	1.47892	29	0	0	0	0.11	10	788	2.89708	495	3281	3776	2.69461	3.51601	6.21062
bird-baby	-1	2.44828	1.35188	29	0	0	0	0.05	8	701	2.84634	752	3281	4033	2.87622	3.51601	6.39223
goat-baby	-1	2.71429	1.35693	28	0	0	0	0.04	8	408	2.61172	209	3281	3490	2.32015	3.51601	5.83616
corn-baby	-1	0.896552	1.11307	29	0	0	0	0.07	8	0	0	445	3281	3726	2.64836	3.51601	6.16437
sister-baby	-1	1.68966	1.31213	29	0	0	0	0.37	10	580	2.76418	1464	3281	4745	3.16554	3.51601	6.68155
rabbit-baby	-1	3.06897	1.03272	29	0	0	0	0.08	10	1302	3.11494	189	3281	3470	2.27646	3.51601	5.79247
bullet-baby	-1	0.310345	0.712313	29	0	0	0	0.04	10	199	2.30103	229	3281	3510	2.35984	3.51601	5.87585
bottle-baby	-1	1.48276	1.21363	29	0.01	0.02	0.015	0.2	10	3817	3.58184	1479	3281	4760	3.16997	3.51601	6.68598
trumpet-baby	-1	0.724138	0.996299	29	0	0	0	0.09	11	0	0	89	3281	3370	1.94939	3.51601	5.4654
picture-baby	-1	1.31034	1.10529	29	0	0	0	0.11	11	5597	3.74803	1905	3281	5186	3.27989	3.51601	6.7959
book-baby	-1	1.10345	1.0805	29	0	0	0	0.05	8	4320	3.63558	4932	3281	8213	3.69302	3.51601	7.20903
mattress-baby	-1	0.758621	1.09071	29	0	0	0	0.13	12	1055	3.02366	170	3281	3451	2.23045	3.51601	5.74646
juice-baby	-1	0.689655	0.929802	29	0	0	0	0.1	9	340	2.53275	365	3281	3646	2.56229	3.51601	6.0783
face-baby	-1	0.896552	1.04693	29	0	0	0	0.22	8	2085	3.31931	8000	3281	11281	3.90309	3.51601	7.4191
crocodile-baby	-1	3.24138	0.987608	29	0	0	0	0.1	13	0	0	70	3281	3351	1.8451	3.51601	5.36111
blood-ape	-1	0.689655	0.967451	29	0	0	0	0.07	8	0	0	2536	90	2626	3.40415	1.95424	5.35839
baby-ape	-1	3.64286	0.780042	28	0	0	0	0.23	7	500	2.69984	3281	90	3371	3.51601	1.95424	5.47025
body-ape	-1	0.586207	0.824502	29	0	0	0	0.08	7	0	0	5243	90	5333	3.71958	1.95424	5.67382
stage-ape	-1	1.41379	1.42722	29	0	0	0	-0.01	8	0	0	2528	90	2618	3.40278	1.95424	5.35702
judge-woman	-1	1.86207	1.12517	29	0	0	0	0.13	10	70	1.85126	988	6072	7060	2.99476	3.78333	6.77809
star-tennis	-1	1	1.19523	29	0	0	0	0.11	10	2669	3.42651	952	398	1350	2.97864	2.59988	5.57852
ball-tennis	-1	1.51724	1.29892	29	0.01	0	0.005	0.55	10	1500	3.17638	1664	398	2062	3.22115	2.59988	5.82103
queen-tennis	-1	0.689655	0.890564	29	0	0	0	0.09	11	0	0	889	398	1287	2.9489	2.59988	5.54878
shoe-tennis	-1	1.48276	1.18384	29	0	0	0	0.21	10	424	2.62839	253	398	651	2.40312	2.59988	5.003
dress-tennis	-1	0.931034	1.16285	29	0	0	0	0.24	11	255	2.40824	1516	398	1914	3.1807	2.59988	5.78058
bracelet-tennis	-1	0.827586	1.13606	29	0	0	0	0.16	14	925	2.96661	65	398	463	1.81291	2.59988	4.41279
tree-peach	-1	1.51724	1.15328	29	0	0	0	0.28	9	164	2.21748	1293	47	1340	3.1116	1.6721	4.7837
raspberry-peach	-1	2.34483	1.47057	29	0	0	0	0.23	14	215	2.33445	37	47	84	1.5682	1.6721	3.2403
pie-peach	-1	1.58621	1.11858	29	0	0	0	0.3	8	41	1.62325	225	47	272	2.35218	1.6721	4.02428
juice-peach	-1	1.62069	1.08278	29	0	0	0	0.14	10	131	2.12057	365	47	412	2.56229	1.6721	4.23439
knife-kitchen	-1	1.7931	1.37267	29	0	0	0	0.26	12	1383	3.14114	663	1890	2553	2.82151	3.27646	6.09797
garden-kitchen	-1	1.31034	1.5377	29	0	0	0	0.27	13	3169	3.50106	1998	1890	3888	3.3006	3.27646	6.57706
chair-kitchen	-1	1.24138	1.09071	29	0	0	0	0.66	12	4345	3.63809	1876	1890	3766	3.27323	3.27646	6.54969
dish-kitchen	-1	1.03448	1.05162	29	0	0	0	0.49	11	283	2.45332	390	1890	2280	2.59106	3.27646	5.86752
window-kitchen	-1	1.24138	1.05746	29	0	0	0	0.45	13	317	2.50243	2372	1890	4262	3.37511	3.27646	6.65157
door-kitchen	-1	1.27586	1.16179	29	0	0	0	0.5	11	6120	3.78682	5891	1890	7781	3.77019	3.27646	7.04665
oven-kitchen	-1	1.34483	1.23276	29	0.01	0	0.005	0.54	11	874	2.94201	321	1890	2211	2.50651	3.27646	5.78297
drawer-kitchen	-1	1.24138	1.12298	29	0	0	0	0.2	13	332	2.52244	272	1890	2162	2.43457	3.27646	5.71103
field-hay	-1	2.37931	1.23675	29	0.01	0	0.005	0.16	8	152	2.18469	2327	266	2593	3.3668	2.42488	5.79168
blood-gorilla	-1	0.931034	1.19317	29	0	0	0	0.01	12	0	0	2536	34	2570	3.40415	1.53148	4.93563
skin-alligator	-1	1.27586	1.22172	29	0	0	0	0.25	13	441	2.64542	1617	24	1641	3.20871	1.38021	4.58892
mouth-alligator	-1	0.931034	0.961065	29	0	0	0	0.28	14	0	0	2411	24	2435	3.3822	1.38021	4.76241
bird-zoo	-1	2.86207	1.24568	29	0	0	0	0.24	7	392	2.59439	752	156	908	2.87622	2.19312	5.06934
police-river	-1	0.37931	0.775232	29	0	0	0	0.03	11	365	2.56348	3770	1938	5708	3.57634	3.28735	6.86369
bed-river	-1	1.24138	1.15434	29	0	0	0	0.1	8	1560	3.1934	4376	1938	6314	3.64108	3.28735	6.92843
water-river	-1	1.75862	1.29987	29	0.03	0	0.015	0.21	10	16715	4.22313	7749	1938	9687	3.88925	3.28735	7.1766
taxi-river	-1	0.62069	1.04928	29	0	0	0	-0.01	9	0	0	529	1938	2467	2.72346	3.28735	6.01081
trout-river	-1	2.72414	1.30648	29	NA	0	0	0.2	10	2159	3.33445	560	1938	2498	2.74819	3.28735	6.03554
sand-river	-1	1.75862	1.18488	29	0	0	0	0.06	9	940	2.97359	952	1938	2890	2.97864	3.28735	6.26599
dolphin-river	-1	0.965517	1.32241	29	0	0	0	0.03	12	0	0	24	1938	1962	1.38021	3.28735	4.66756
lake-river	-1	0.896552	1.01224	29	0.03	0.142	0.086	0.33	9	1022	3.00988	718	1938	2656	2.85612	3.28735	6.14347
rat-river	-1	0.965517	1.0171	29	0	0	0	0.1	8	232	2.36736	156	1938	2094	2.19312	3.28735	5.48047
valley-river	-1	2.41379	1.32334	29	0.08	0.04	0.06	0.59	11	661	2.82086	885	1938	2823	2.94694	3.28735	6.23429
raft-river	-1	1.55172	1.40372	29	NA	0.082	0.082	0.41	9	172	2.23805	57	1938	1995	1.75587	3.28735	5.04322
shelf-ice	-1	0.931034	1.16285	29	0	0	0	0.09	8	1850	3.26741	246	934	1180	2.39094	2.97035	5.36129
field-ice	-1	1.58621	1.40197	29	0	0	0	0.01	8	3328	3.52231	2327	934	3261	3.3668	2.97035	6.33715
bridge-ice	-1	1.65517	1.20344	29	0	0	0	0.27	9	74	1.87506	1034	934	1968	3.01452	2.97035	5.98487
cap-ice	-1	1.2069	1.20651	29	0	0	0	0.19	6	590	2.77159	489	934	1423	2.68931	2.97035	5.65966
bullet-ice	-1	0.178571	0.475595	28	0	0	0	0.04	9	0	0	229	934	1163	2.35984	2.97035	5.33019
bag-ice	-1	2.2069	1.44863	29	0	0	0	0.06	6	989	2.99564	1122	934	2056	3.04999	2.97035	6.02034
teeth-zipper	-1	0.965517	1.26725	29	0	0	0	0.04	11	0	0	1396	24	1420	3.14489	1.38021	4.5251
tongue-lizard	-1	1.13793	1.18696	29	0	0	0	0.12	12	1014	3.00647	602	32	634	2.7796	1.50515	4.28475
queen-lizard	-1	2.13793	1.4571	29	0	0	0	0.01	11	0	0	889	32	921	2.9489	1.50515	4.45405
corpse-lizard	-1	1.2069	1.26433	29	0	0	0	0.03	12	0	0	186	32	218	2.26951	1.50515	3.77466
flag-heart	-1	0.689655	1.13715	29	0	0	0	0.03	9	714	2.85431	356	2597	2953	2.55145	3.41447	5.96592
surgeon-heart	-1	1.75862	1.3537	29	0.01	0	0.005	0.25	12	198	2.29885	146	2597	2743	2.16435	3.41447	5.57882
guy-heart	-1	0.785714	1.28689	28	NA	0	0	0.07	8	105	2.02531	465	2597	3062	2.66745	3.41447	6.08192
meat-donkey	-1	0.827586	0.966177	29	0	0	0	0.05	10	0	0	1280	162	1442	3.10721	2.20952	5.31673
cake-coffee	-1	1.2069	0.901559	29	0	0	0	0.35	10	1918	3.28307	383	1644	2027	2.5832	3.2159	5.7991
house-coffee	-1	2.27586	1.48556	29	0	0	0	0.12	11	6791	3.832	8601	1644	10245	3.93455	3.2159	7.15045
boy-coffee	-1	0.586207	0.779984	29	0	0	0	0.11	9	116	2.06819	3876	1644	5520	3.58838	3.2159	6.80428
tea-coffee	-1	1.06897	1.13172	29	0.18	0.369	0.2745	0.55	9	10821	4.03431	1589	1644	3233	3.20112	3.2159	6.41702
pot-coffee	-1	1.65517	1.31681	29	0	0	0	0.36	9	2804	3.44793	416	1644	2060	2.61909	3.2159	5.83499
guy-coffee	-1	0.862069	0.915117	29	NA	0	0	0.19	9	87	1.94448	465	1644	2109	2.66745	3.2159	5.88335
cattle-beef	-1	1.75862	1.40548	29	0	0.041	0.0205	0.71	10	2380	3.37676	568	296	864	2.75435	2.47129	5.22564
salmon-beef	-1	0.62069	1.08278	29	NA	0	0	0.09	10	0	0	216	296	512	2.33445	2.47129	4.80574
money-mask	-1	1.03448	1.20957	29	0	0	0	0.06	9	0	0	7226	253	7479	3.8589	2.40312	6.26202
pond-log	-1	2	1.55839	29	0	0	0	0.35	7	44	1.65321	257	134	391	2.40993	2.1271	4.53703
chocolate-log	-1	2.14286	1.4328	28	0	0	0	0.05	12	837	2.92324	232	134	366	2.36549	2.1271	4.49259
cabin-log	-1	2.41379	1.26822	29	0.14	0.415	0.2775	0.56	8	3058	3.48558	485	134	619	2.68574	2.1271	4.81284
book-log	-1	1.51724	1.4046	29	0	0	0	0.11	7	7033	3.8472	4932	134	5066	3.69302	2.1271	5.82012
fire-leaf	-1	0.965517	1.37536	29	0	0	0	0.04	8	1507	3.1784	2738	279	3017	3.43743	2.4456	5.88303
picture-leaf	-1	0.862069	1.05979	29	0	0	0	0.11	11	174	2.24304	1905	279	2184	3.27989	2.4456	5.72549
library-chess	-1	0.965517	1.26725	29	0	0	0	0.06	12	76	1.88649	942	264	1206	2.97405	2.4216	5.39565
book-chess	-1	1	1.16496	29	0	0	0	0.1	9	378	2.57864	4932	264	5196	3.69302	2.4216	6.11462
engine-chess	-1	0.142857	0.448395	28	0	0	0	0.01	11	0	0	788	264	1052	2.89653	2.4216	5.31813
boy-butt	-1	1.86207	1.5749	29	0	0	0	0.11	7	28321	4.45212	3876	121	3997	3.58838	2.08279	5.67117
cheek-butt	-1	1.14286	1.04401	28	NA	0.033	0.033	0.17	9	93	1.97313	442	121	563	2.64542	2.08279	4.72821
hill-ant	-1	1.55172	1.3252	29	0	0	0	0.17	7	43	1.64345	1258	69	1327	3.09968	1.83885	4.93853
snake-tongue	-1	3.51724	0.91107	29	0	0	0	0.26	11	529	2.72428	263	602	865	2.41996	2.7796	5.19956
butt-tongue	-1	0.37931	0.902924	29	NA	0	0	0.09	10	207	2.31806	121	602	723	2.08279	2.7796	4.86239
jaw-neck	-1	0.448276	0.827484	29	0	0	0	0.4	7	115	2.06446	222	1327	1549	2.34635	3.12287	5.46922
television-bedroom	-1	1.10714	1.34272	28	0	0	0	0.05	17	52	1.72428	2033	1000	3033	3.30814	3	6.30814
house-bedroom	-1	2.55172	1.42894	29	0	0	0	0.37	12	1923	3.28421	8601	1000	9601	3.93455	3	6.93455
window-bedroom	-1	1.51724	1.12188	29	0	0	0	0.67	13	162	2.21219	2372	1000	3372	3.37511	3	6.37511
door-bedroom	-1	1.37931	1.20753	29	0	0	0	0.68	11	779	2.89209	5891	1000	6891	3.77019	3	6.77019
key-arrow	-1	1.17241	1.5369	29	0	0	0	0.33	8	226	2.35603	1281	145	1426	3.10755	2.16137	5.26892
bulb-refrigerator	-1	1.03448	1.20957	29	0	0	0	0.22	16	0	0	116	152	268	2.06446	2.18184	4.2463
truck-refrigerator	-1	1.13793	1.43238	29	0	0	0	0.16	17	92	1.96848	444	152	596	2.64738	2.18184	4.82922
milk-teeth	1	0.428571	0.959497	28	0	0	0	0.1	9	13262	4.12264	1868	1396	3264	3.27138	3.14489	6.41627
milk-thistle	1	0.5	0.922958	28	0	0	0	-0.02	11	57921	4.76284	1868	24	1892	3.27138	1.38021	4.65159
milk-truck	1	3.82143	0.611832	28	0	0	0	0.12	9	9389	3.97267	1868	444	2312	3.27138	2.64738	5.91876
milk-door	1	0.857143	1.1455	28	0	0	0	0.09	8	250	2.39967	1868	5891	7759	3.27138	3.77019	7.04157
milk-cottage	1	0.928571	1.35888	28	0	0	0	0.34	11	258	2.4133	1868	555	2423	3.27138	2.74429	6.01567
milk-sugar	1	0.642857	0.869835	28	0	0	0	0.36	9	18853	4.2754	1868	976	2844	3.27138	2.98945	6.26083
milk-crate	1	4	0	28	0	0	0	0.1	9	12548	4.09861	1868	48	1916	3.27138	1.68124	4.95262
milk-bottle	1	3.82143	0.772374	28	0.05	0	0.025	0.33	10	29660	4.47219	1868	1479	3347	3.27138	3.16997	6.44135
girl-child	1	2.35714	1.19301	28	0	0	0	0.23	9	75412	4.87745	4944	7645	12589	3.69408	3.88338	7.57746
girl-body	1	2.25	1.32288	28	0	0	0	0.07	8	7360	3.86694	4944	5243	10187	3.69408	3.71958	7.41366
girl-juice	1	0.5	1	28	0	0	0	0.04	9	1403	3.14737	4944	365	5309	3.69408	2.56229	6.25637
dwarf-star	1	2.32143	1.82683	28	0.01	0	0.005	0.25	9	16701	4.22277	129	952	1081	2.11059	2.97864	5.08923
dwarf-helmet	1	1.2963	1.10296	27	0	0	0	0.13	11	0	0	129	166	295	2.11059	2.22011	4.3307
dwarf-pea	1	1.46429	1.34666	28	0	0	0	0.12	8	721	2.85854	129	30	159	2.11059	1.47712	3.58771
dwarf-guy	1	2.39286	1.34272	28	0	0	0	0.02	8	368	2.56703	129	465	594	2.11059	2.66745	4.77804
cop-bike	1	2.10714	1.34272	28	0	0	0	0.14	7	1355	3.13226	155	153	308	2.19033	2.18469	4.37502
cop-car	1	3.92593	0.3849	27	0.01	0.027	0.0185	0.32	6	31562	4.49918	155	4944	5099	2.19033	3.69408	5.88441
cop-weed	1	0.535714	0.792658	28	0	0	0	0.05	7	0	0	155	167	322	2.19033	2.22272	4.41305
barn-cat	1	3.44444	1.05003	27	0	0	0	0.24	7	3197	3.50488	186	739	925	2.26951	2.86864	5.13815
barn-door	1	3.85714	0.755929	28	0.23	0.047	0.1385	0.32	8	42002	4.62328	186	5891	6077	2.26951	3.77019	6.0397
toe-nail	1	3.81481	0.557262	27	0.23	0.156	0.193	0.22	7	28978	4.46208	172	216	388	2.23553	2.33445	4.56998
taxi-cab	1	3.92857	0.377964	28	0.3	0.537	0.4185	0.57	7	49995	4.69894	529	178	707	2.72346	2.25042	4.97388
taxi-home	1	1.57143	1.59695	28	0.01	0	0.005	0.22	8	11196	4.0491	529	8831	9360	2.72346	3.94601	6.66947
sky-tower	1	2.07143	1.15241	28	0	0	0	0.27	8	2456	3.39041	1380	832	2212	3.13988	2.92012	6.06
sky-rocket	1	2.71429	1.32936	28	0.02	0	0.01	0.08	9	12603	4.10051	1380	146	1526	3.13988	2.16435	5.30423
mother-dog	1	3.22222	1.31071	27	0	0	0	0.12	9	6851	3.83582	7356	1285	8641	3.86664	3.1089	6.97554
mother-cat	1	3.64286	0.95119	28	0	0	0	0.13	9	9982	3.99926	7356	739	8095	3.86664	2.86864	6.73528
mother-ship	1	3.5	0.881917	28	0	0	0	0.04	10	41973	4.62298	7356	793	8149	3.86664	2.89927	6.76591
mother-tongue	1	1.40741	1.5995	27	0	0	0	0.11	12	302507	5.48074	7356	602	7958	3.86664	2.7796	6.64624
mother-hen	1	3.82143	0.475595	28	0	0	0	0.26	9	18390	4.26461	7356	100	7456	3.86664	2	5.86664
mother-hawk	1	3.60714	0.875142	28	0	0	0	0.12	10	213	2.33041	7356	71	7427	3.86664	1.85126	5.7179
mother-goose	1	3.92857	0.262265	28	0.02	0.02	0.02	0.37	11	11941	4.07708	7356	107	7463	3.86664	2.02938	5.89602
mother-dress	1	1.07407	1.035	27	0	0	0	0.28	11	691	2.84011	7356	1516	8872	3.86664	3.1807	7.04734
mother-plant	1	1.89286	1.47421	28	0	0	0	0.03	11	11613	4.06498	7356	1302	8658	3.86664	3.11461	6.98125
kitten-milk	1	2.28571	1.21281	28	0	0	0	0.31	10	1023	3.0103	71	1868	1939	1.85126	3.27138	5.12264
kitten-stage	1	1.39286	1.34272	28	0	0	0	-0.01	11	368	2.56703	71	2528	2599	1.85126	3.40278	5.25404
duck-blood	1	2.71429	1.48716	28	0	0	0	0.02	9	1480	3.17056	174	2536	2710	2.24055	3.40415	5.6447
duck-pond	1	3.71429	0.599824	28	0.09	0.243	0.1665	0.34	8	25782	4.41133	174	257	431	2.24055	2.40993	4.65048
duck-soup	1	3.35714	1.0616	28	0.01	0.074	0.042	0.23	8	5606	3.74873	174	362	536	2.24055	2.55871	4.79926
duck-meat	1	3.25	1.2057	28	0	0	0	0.15	8	6241	3.79532	174	1280	1454	2.24055	3.10721	5.34776
duck-tape	1	2.64286	1.54475	28	0	0	0	0.07	8	16909	4.22814	174	508	682	2.24055	2.70586	4.94641
bull-dog	1	3.78571	0.629941	28	0.02	0	0.01	0.16	7	41327	4.61624	378	1285	1663	2.57749	3.1089	5.68639
bull-trout	1	1.60714	1.3968	28	0	0	0	0.08	9	122145	5.08688	378	560	938	2.57749	2.74819	5.32568
bull-moose	1	2.03571	1.57485	28	0	0	0	0.29	9	19734	4.29524	378	14	392	2.57749	1.14613	3.72362
bull-pup	1	1.71429	1.43649	28	0	0	0	0.22	7	1432	3.15625	378	16	394	2.57749	1.20412	3.78161
bull-pen	1	2.96429	1.64389	28	0	0	0	0.18	7	5458	3.73711	378	349	727	2.57749	2.54283	5.12032
bridge-book	1	1.67857	1.41562	28	0	0	0	0.04	10	1079	3.03342	1034	4932	5966	3.01452	3.69302	6.70754
apple-tree	1	3.85714	0.590937	28	0.08	0.02	0.05	0.47	9	100094	5.00041	315	1293	1608	2.49831	3.1116	5.60991
apple-cake	1	3.35714	0.95119	28	0	0	0	0.37	9	13050	4.11564	315	383	698	2.49831	2.5832	5.08151
apple-cider	1	4	0	28	0	0	0	0.29	10	155210	5.19092	315	66	381	2.49831	1.81954	4.31785
apple-pie	1	4	0	28	0.2	0.074	0.137	0.47	8	232943	5.36725	315	225	540	2.49831	2.35218	4.85049
apple-butter	1	2.82143	1.65672	28	0	0	0	0.34	11	27237	4.43518	315	490	805	2.49831	2.6902	5.18851
apple-juice	1	4	0	27	0.03	0	0.015	0.23	10	196757	5.29393	315	365	680	2.49831	2.56229	5.0606
horse-cab	1	1.14286	1.04401	28	0	0	0	0.04	8	583	2.76641	1518	178	1696	3.18127	2.25042	5.43169
horse-milk	1	1.57143	1.61998	28	0	0	0	0.02	9	1409	3.14922	1518	1868	3386	3.18127	3.27138	6.45265
horse-barn	1	3.33333	1.24035	27	0	0	0	0.4	9	50802	4.70589	1518	186	1704	3.18127	2.26951	5.45078
horse-shoe	1	3.78571	0.786796	28	0.04	0.018	0.029	0.09	9	29353	4.46767	1518	253	1771	3.18127	2.40312	5.58439
horse-book	1	2.82143	1.24881	28	0	0	0	0.02	9	3722	3.57089	1518	4932	6450	3.18127	3.69302	6.87429
horse-face	1	2.37037	1.39085	27	0	0	0	0.1	9	4471	3.6505	1518	8000	9518	3.18127	3.90309	7.08436
flag-ship	1	2.28571	1.71825	28	0.05	0.028	0.039	0.24	8	14560	4.16319	356	793	1149	2.55145	2.89927	5.45072
shrimp-cocktail	1	3.92857	0.262265	28	NA	0.084	0.084	0.05	14	22670	4.35547	26	147	173	1.41497	2.16732	3.58229
rose-garden	1	3.96429	0.188982	28	0.11	0	0.055	0.37	10	144494	5.15985	1356	1998	3354	3.13226	3.3006	6.43286
butterfly-weed	1	1.25	1.29458	28	0	0	0	0.26	13	4642	3.6668	88	167	255	1.94448	2.22272	4.1672
strawberry-ice	1	2.07407	1.32798	27	1	0	0.5	0.11	13	14849	4.17173	50	934	984	1.69897	2.97035	4.66932
strawberry-plant	1	3.5	0.96225	28	0.01	0	0.005	0.39	15	4164	3.61962	50	1302	1352	1.69897	3.11461	4.81358
ship-home	1	1.28571	1.15011	28	0.01	0	0.005	0.11	8	4736	3.6755	793	8831	9624	2.89927	3.94601	6.84528
ship-dress	1	0.607143	0.956045	28	0	0	0	0.01	9	138	2.14301	793	1516	2309	2.89927	3.1807	6.07997
ship-building	1	1.57143	1.47645	28	0	0	0	0.06	12	48844	4.68882	793	2854	3647	2.89927	3.45545	6.35472
ship-toilet	1	1.53571	1.52709	28	0	0	0	0.05	10	41	1.62325	793	415	1208	2.89927	2.61805	5.51732
ship-engine	1	3.46429	1.0709	28	0	0	0	0.06	10	1489	3.17319	793	788	1581	2.89927	2.89653	5.7958
forest-fire	1	4	0	28	0.16	0.045	0.1025	0.24	10	199831	5.30067	1219	2738	3957	3.086	3.43743	6.52343
forest-rose	1	1.78571	1.37051	28	0	0	0	0.12	10	543	2.7356	1219	1356	2575	3.086	3.13226	6.21826
forest-lawn	1	1	1	27	0	0	0	0.16	10	1608	3.20656	1219	368	1587	3.086	2.56585	5.65185
forest-road	1	3.07143	1.2451	28	0	0	0	0.19	10	27974	4.44677	1219	3791	5010	3.086	3.57875	6.66475
cigar-smoke	1	3.89286	0.41627	28	0.28	0.507	0.3935	0.24	10	21412	4.33068	233	1050	1283	2.36736	3.02119	5.38855
ball-field	1	3.28571	1.15011	28	0	0	0	0.29	9	36715	4.56486	1664	2327	3991	3.22115	3.3668	6.58795
ball-yarn	1	1.21429	1.13389	28	0	0	0	0.09	8	159	2.20412	1664	24	1688	3.22115	1.38021	4.60136
ball-cap	1	3.10714	1.54774	28	0	0	0	0.17	7	35676	4.55239	1664	489	2153	3.22115	2.68931	5.91046
thumb-nail	1	3.75	0.844371	28	0.33	0.176	0.253	0.43	9	58540	4.76746	409	216	625	2.61172	2.33445	4.94617
swimming-pool	1	4	0	28	NA	NA	NA	0.61	12	3414040	6.53327	490	620	1110	2.6902	2.79239	5.48259
puppy-dog	1	3.88889	0.423659	27	0.71	0.752	0.731	0.76	8	59839	4.77699	87	1285	1372	1.93952	3.1089	5.04842
puppy-book	1	3.07407	1.32798	27	0	0	0	0.05	9	670	2.82672	87	4932	5019	1.93952	3.69302	5.63254
leopard-skin	1	3.92857	0.262265	28	NA	0.068	0.068	0.13	11	19468	4.28934	118	1617	1735	2.07188	3.20871	5.28059
house-star	1	0.928571	1.11981	28	0	0	0	0.03	9	865	2.93752	8601	952	9553	3.93455	2.97864	6.91319
house-baby	1	0.928571	1.05158	28	0	0	0	0.11	9	2980	3.47436	8601	3281	11882	3.93455	3.51601	7.45056
house-boy	1	2.07143	1.41234	28	0	0	0	0.17	8	3999	3.60206	8601	3876	12477	3.93455	3.58838	7.52293
house-gun	1	1.60714	1.42307	28	0	0	0	0.13	8	25815	4.41189	8601	1138	9739	3.93455	3.05614	6.99069
house-flea	1	2.5	1.50308	28	0	0	0	0.05	9	560	2.74896	8601	30	8631	3.93455	1.47712	5.41167
house-telephone	1	3.64286	0.95119	28	0	0	0	0.07	14	3394	3.53084	8601	1810	10411	3.93455	3.25768	7.19223
house-sheet	1	0.857143	1.1455	28	0	0	0	0.02	10	913	2.96095	8601	616	9217	3.93455	2.78958	6.72413
house-door	1	2.89286	1.47421	28	0.06	0	0.03	0.37	9	22076	4.34394	8601	5891	14492	3.93455	3.77019	7.70474
house-mouse	1	2.53571	1.29048	28	0	0	0	0.18	10	35917	4.55531	8601	146	8747	3.93455	2.16435	6.0989
house-money	1	1.85714	1.23871	28	0	0	0	0.1	10	5376	3.73054	8601	7226	15827	3.93455	3.8589	7.79345
house-rabbit	1	1.67857	1.30678	28	0	0	0	0.18	11	3637	3.56086	8601	189	8790	3.93455	2.27646	6.21101
house-phone	1	3.67857	0.944911	28	0	0	0	0.17	10	20484	4.31144	8601	1414	10015	3.93455	3.15045	7.085
house-pet	1	3.92857	0.262265	28	0	0	0	0.13	8	12545	4.09851	8601	242	8843	3.93455	2.38382	6.31837
house-magazine	1	2.64286	1.54475	28	0	0	0	0.08	13	10771	4.0323	8601	703	9304	3.93455	2.84696	6.78151
house-pipe	1	2.46429	1.47779	28	0	0	0	0.15	9	400	2.60314	8601	402	9003	3.93455	2.60423	6.53878
house-building	1	1.28571	1.11744	28	0.02	0.024	0.022	0.2	13	95106	4.97821	8601	2854	11455	3.93455	3.45545	7.39
house-plant	1	3.60714	0.956045	28	0	0	0	0.03	10	38374	4.58405	8601	1302	9903	3.93455	3.11461	7.04916
house-wife	1	3.82143	0.475595	28	0	0	0	0.31	9	70401	4.84758	8601	3777	12378	3.93455	3.57715	7.5117
dollar-cab	1	1.53571	1.40059	28	0	0	0	0.06	9	1140	3.05729	263	178	441	2.41996	2.25042	4.67038
dollar-television	1	0.785714	1.37051	28	0	0	0	0.05	16	1168	3.06781	263	2033	2296	2.41996	3.30814	5.7281
dollar-gun	1	1.03571	1.0709	28	0	0	0	0.09	9	1225	3.08849	263	1138	1401	2.41996	3.05614	5.4761
dollar-coin	1	3.10714	1.34272	28	0.02	0	0.01	0.5	10	29850	4.47496	263	140	403	2.41996	2.14613	4.56609
dollar-picture	1	1.32143	1.24881	28	0	0	0	0.04	13	1429	3.15534	263	1905	2168	2.41996	3.27989	5.69985
dollar-book	1	1.67857	1.46701	28	0	0	0	0.1	10	3589	3.55509	263	4932	5195	2.41996	3.69302	6.11298
clothes-police	1	1.5	1.29099	28	0	0	0	0.03	13	6363	3.80373	2225	3770	5995	3.34733	3.57634	6.92367
clothes-money	1	1.62963	1.52286	27	0.04	0	0.02	0.2	12	762	2.88252	2225	7226	9451	3.34733	3.8589	7.20623
baby-water	1	1.57143	1.34519	28	0	0	0	0.06	9	1809	3.25768	3281	7749	11030	3.51601	3.88925	7.40526
baby-blood	1	2.46429	1.40059	28	0	0	0	0.04	9	2098	3.32201	3281	2536	5817	3.51601	3.40415	6.92016
baby-squirrel	1	3.92857	0.262265	28	0	0	0	0.03	12	3918	3.59318	3281	63	3344	3.51601	1.79934	5.31535
baby-milk	1	2.85714	1.17739	28	0.01	0	0.005	0.24	8	18653	4.27077	3281	1868	5149	3.51601	3.27138	6.78739
baby-clothes	1	4	0	28	0.01	0	0.005	0.16	11	334468	5.52436	3281	2225	5506	3.51601	3.34733	6.86334
baby-gorilla	1	3.92857	0.377964	28	0	0	0	0.3	11	4665	3.66894	3281	34	3315	3.51601	1.53148	5.04749
baby-teeth	1	3.82143	0.475595	28	0	0	0	0.19	9	36451	4.56172	3281	1396	4677	3.51601	3.14489	6.6609
baby-boy	1	3.96429	0.188982	28	0.13	0.026	0.078	0.2	7	388515	5.58941	3281	3876	7157	3.51601	3.58838	7.10439
baby-orange	1	1.75	1.35058	28	0	0	0	0.11	10	561	2.74974	3281	495	3776	3.51601	2.69461	6.21062
baby-bird	1	3.96429	0.188982	28	0	0	0	0.05	8	23950	4.37932	3281	752	4033	3.51601	2.87622	6.39223
baby-goat	1	3.75	0.799305	28	0	0	0	0.04	8	5742	3.75914	3281	209	3490	3.51601	2.32015	5.83616
baby-corn	1	3.35714	1.22366	28	0	0	0	0.07	8	20116	4.30356	3281	445	3726	3.51601	2.64836	6.16437
baby-sister	1	4	0	28	0	0	0	0.37	10	69481	4.84187	3281	1464	4745	3.51601	3.16554	6.68155
baby-rabbit	1	3.89286	0.41627	28	0	0	0	0.08	10	5491	3.73973	3281	189	3470	3.51601	2.27646	5.79247
baby-bullet	1	0.75	0.927961	28	0	0	0	0.04	10	483	2.68485	3281	229	3510	3.51601	2.35984	5.87585
baby-bottle	1	3.78571	0.832539	28	0	0.045	0.0225	0.2	10	49621	4.69567	3281	1479	4760	3.51601	3.16997	6.68598
baby-trumpet	1	2	1.21716	28	0	0	0	0.09	11	0	0	3281	89	3370	3.51601	1.94939	5.4654
baby-picture	1	3.78571	0.832539	28	0	0	0	0.11	11	31339	4.4961	3281	1905	5186	3.51601	3.27989	6.7959
baby-book	1	3.85714	0.590937	28	0	0	0	0.05	8	41604	4.61915	3281	4932	8213	3.51601	3.69302	7.20903
baby-mattress	1	2.39286	1.31485	28	0	0	0	0.13	12	5358	3.72908	3281	170	3451	3.51601	2.23045	5.74646
baby-juice	1	1.96429	1.23175	28	0	0	0	0.1	9	1515	3.1807	3281	365	3646	3.51601	2.56229	6.0783
baby-face	1	3.64286	0.780042	28	0.08	0	0.04	0.22	8	27006	4.43148	3281	8000	11281	3.51601	3.90309	7.4191
baby-crocodile	1	3.92593	0.26688	27	0	0	0	0.1	13	1934	3.28668	3281	70	3351	3.51601	1.8451	5.36111
ape-blood	1	2.96429	1.26146	28	0	0	0	0.07	8	178	2.25285	90	2536	2626	1.95424	3.40415	5.35839
ape-baby	1	2.75	1.26564	28	0.01	0	0.005	0.23	7	622	2.79449	90	3281	3371	1.95424	3.51601	5.47025
ape-body	1	2.75	1.23603	28	0	0	0	0.08	7	136	2.13672	90	5243	5333	1.95424	3.71958	5.67382
ape-stage	1	1.03571	1.17006	28	0	0	0	-0.01	8	62	1.79934	90	2528	2618	1.95424	3.40278	5.35702
woman-judge	1	3.64286	0.780042	28	0	0	0	0.13	10	4279	3.63144	6072	988	7060	3.78333	2.99476	6.77809
tennis-star	1	4	0	28	0.01	0	0.005	0.11	10	47232	4.67425	398	952	1350	2.59988	2.97864	5.57852
tennis-ball	1	4	0	28	0.21	0.307	0.2585	0.55	10	137590	5.13859	398	1664	2062	2.59988	3.22115	5.82103
tennis-queen	1	2.82143	1.18801	28	0	0	0	0.09	11	603	2.78104	398	889	1287	2.59988	2.9489	5.54878
tennis-shoe	1	3.92857	0.377964	28	0	0	0	0.21	10	67271	4.82783	398	253	651	2.59988	2.40312	5.003
tennis-dress	1	3.39286	1.03062	28	0	0	0	0.24	11	4776	3.67916	398	1516	1914	2.59988	3.1807	5.78058
tennis-bracelet	1	3.5	0.922958	28	0	0	0	0.16	14	61081	4.78591	398	65	463	2.59988	1.81291	4.41279
peach-tree	1	3.92857	0.262265	28	0.04	0.021	0.0305	0.28	9	22729	4.3566	47	1293	1340	1.6721	3.1116	4.7837
peach-raspberry	1	1.21429	1.37051	28	0	0	0	0.23	14	329	2.51851	47	37	84	1.6721	1.5682	3.2403
peach-pie	1	3.85714	0.448395	28	0	0.041	0.0205	0.3	8	8436	3.92619	47	225	272	1.6721	2.35218	4.02428
peach-juice	1	3.85714	0.356348	28	0.03	0	0.015	0.14	10	5341	3.7277	47	365	412	1.6721	2.56229	4.23439
kitchen-knife	1	4	0	28	0.04	0.015	0.0275	0.26	12	56812	4.75445	1890	663	2553	3.27646	2.82151	6.09797
kitchen-garden	1	1.57143	1.31736	28	0.01	0	0.005	0.27	13	41343	4.61641	1890	1998	3888	3.27646	3.3006	6.57706
kitchen-chair	1	3.96429	0.188982	28	0.01	0	0.005	0.66	12	18581	4.26909	1890	1876	3766	3.27646	3.27323	6.54969
kitchen-dish	1	3.25	1.10972	28	0	0.01	0.005	0.49	11	1226	3.08884	1890	390	2280	3.27646	2.59106	5.86752
kitchen-window	1	3.85714	0.755929	28	0	0	0	0.45	13	68689	4.83689	1890	2372	4262	3.27646	3.37511	6.65157
kitchen-door	1	3.96429	0.188982	28	0.02	0.015	0.0175	0.5	11	67286	4.82793	1890	5891	7781	3.27646	3.77019	7.04665
kitchen-oven	1	3.57143	0.997351	28	0.02	0	0.01	0.54	11	6034	3.78068	1890	321	2211	3.27646	2.50651	5.78297
kitchen-drawer	1	4	0	28	0	0	0	0.2	13	11642	4.06606	1890	272	2162	3.27646	2.43457	5.71103
hay-field	1	3.42857	0.997351	28	0	0.027	0.0135	0.16	8	8459	3.92737	266	2327	2593	2.42488	3.3668	5.79168
gorilla-blood	1	3.14286	1.29713	28	0	0	0	0.01	12	67	1.83251	34	2536	2570	1.53148	3.40415	4.93563
alligator-skin	1	3.92857	0.262265	28	NA	0	0	0.25	13	5551	3.74445	24	1617	1641	1.38021	3.20871	4.58892
alligator-mouth	1	3.53571	0.961563	28	NA	0	0	0.28	14	485	2.68664	24	2411	2435	1.38021	3.3822	4.76241
zoo-bird	1	2.35714	1.33927	28	0	0	0	0.24	7	262	2.41996	156	752	908	2.19312	2.87622	5.06934
river-police	1	1.82143	1.41562	28	0	0	0	0.03	11	1711	3.2335	1938	3770	5708	3.28735	3.57634	6.86369
river-bed	1	3.64286	0.731021	28	0.04	0.016	0.028	0.1	8	69703	4.84326	1938	4376	6314	3.28735	3.64108	6.92843
river-water	1	3.7037	0.868899	27	0.08	0.071	0.0755	0.21	10	127599	5.10585	1938	7749	9687	3.28735	3.88925	7.1766
river-taxi	1	1.82143	1.61138	28	0	0	0	-0.01	9	2194	3.34143	1938	529	2467	3.28735	2.72346	6.01081
river-trout	1	3.46429	0.961563	28	0	0	0	0.2	10	2964	3.47202	1938	560	2498	3.28735	2.74819	6.03554
river-sand	1	2.67857	1.18801	28	0	0	0	0.06	9	8271	3.91761	1938	952	2890	3.28735	2.97864	6.26599
river-dolphin	1	1.21429	1.42354	28	0	0	0	0.03	12	5637	3.75113	1938	24	1962	3.28735	1.38021	4.66756
river-lake	1	0.75	0.96705	28	0	0.118	0.059	0.33	9	3881	3.58906	1938	718	2656	3.28735	2.85612	6.14347
river-rat	1	2.81481	1.35978	27	0	0	0	0.1	8	4925	3.69249	1938	156	2094	3.28735	2.19312	5.48047
river-valley	1	3.44444	0.847319	27	0	0	0	0.59	11	121540	5.08472	1938	885	2823	3.28735	2.94694	6.23429
river-raft	1	3.71429	0.809991	28	0	0	0	0.41	9	10502	4.02131	1938	57	1995	3.28735	1.75587	5.04322
ice-shelf	1	2.28571	1.41047	28	0	0	0	0.09	8	38656	4.58723	934	246	1180	2.97035	2.39094	5.36129
ice-field	1	2.35714	1.31133	28	0	0	0	0.01	8	14435	4.15945	934	2327	3261	2.97035	3.3668	6.33715
ice-bridge	1	2.40741	1.36605	27	0	0	0	0.27	9	5497	3.7402	934	1034	1968	2.97035	3.01452	5.98487
ice-cap	1	3.10714	1.59488	28	0.01	0	0.005	0.19	6	62310	4.79456	934	489	1423	2.97035	2.68931	5.65966
ice-bullet	1	0.607143	0.99403	28	0	0	0	0.04	9	186	2.27184	934	229	1163	2.97035	2.35984	5.33019
ice-bag	1	3.25	1.26564	28	0	0	0	0.06	6	8292	3.91871	934	1122	2056	2.97035	3.04999	6.02034
zipper-teeth	1	1.92857	1.63137	28	NA	0	0	0.04	11	1502	3.17696	24	1396	1420	1.38021	3.14489	4.5251
lizard-tongue	1	3.46429	0.961563	28	0	0.04	0.02	0.12	12	542	2.7348	32	602	634	1.50515	2.7796	4.28475
lizard-queen	1	1.96429	1.31887	28	0	0	0	0.01	11	812	2.91009	32	889	921	1.50515	2.9489	4.45405
lizard-corpse	1	3.28571	1.24297	28	0	0	0	0.03	12	231	2.36549	32	186	218	1.50515	2.26951	3.77466
heart-flag	1	1.42857	1.52579	28	0	0	0	0.03	9	401	2.60423	2597	356	2953	3.41447	2.55145	5.96592
heart-surgeon	1	3.89286	0.41627	28	0	0	0	0.25	12	26161	4.41767	2597	146	2743	3.41447	2.16435	5.57882
heart-guy	1	1	1.01835	28	0	0	0	0.07	8	400	2.60314	2597	465	3062	3.41447	2.66745	6.08192
donkey-meat	1	2.59259	1.50024	27	0	0	0	0.05	10	1585	3.2003	162	1280	1442	2.20952	3.10721	5.31673
coffee-cake	1	3.96296	0.19245	27	0	0	0	0.35	10	48599	4.68664	1644	383	2027	3.2159	2.5832	5.7991
coffee-house	1	4	0	28	0.02	0	0.01	0.12	11	157793	5.19809	1644	8601	10245	3.2159	3.93455	7.15045
coffee-boy	1	2.71429	1.38396	28	0	0	0	0.11	9	1261	3.10106	1644	3876	5520	3.2159	3.58838	6.80428
coffee-tea	1	0.75	0.799305	28	0.39	0.442	0.416	0.55	9	18095	4.25758	1644	1589	3233	3.2159	3.20112	6.41702
coffee-pot	1	4	0	28	0.03	0	0.015	0.36	9	131403	5.11861	1644	416	2060	3.2159	2.61909	5.83499
coffee-guy	1	3.46429	0.792658	28	0	0	0	0.19	9	1963	3.29314	1644	465	2109	3.2159	2.66745	5.88335
beef-cattle	1	2.42857	1.37244	28	0.03	0.036	0.033	0.71	10	154748	5.18963	296	568	864	2.47129	2.75435	5.22564
beef-salmon	1	0.357143	0.731021	28	0	0	0	0.09	10	1779	3.25042	296	216	512	2.47129	2.33445	4.80574
mask-money	1	0.821429	0.944911	28	0	0	0	0.06	9	151	2.18184	253	7226	7479	2.40312	3.8589	6.26202
log-pond	1	1.10714	1.22744	28	0	0	0	0.35	7	1831	3.26293	134	257	391	2.1271	2.40993	4.53703
log-chocolate	1	0.642857	1.16155	28	0	0	0	0.05	12	0	0	134	232	366	2.1271	2.36549	4.49259
log-cabin	1	3.85714	0.755929	28	0.09	0.109	0.0995	0.56	8	306396	5.48628	134	485	619	2.1271	2.68574	4.81284
log-book	1	2.25	1.75594	28	0.09	0.012	0.051	0.11	7	156606	5.19481	134	4932	5066	2.1271	3.69302	5.82012
leaf-fire	1	1.57143	1.54988	28	0	0	0	0.04	8	1811	3.25816	279	2738	3017	2.4456	3.43743	5.88303
leaf-picture	1	2.14286	1.64911	28	0	0	0	0.11	11	2254	3.35315	279	1905	2184	2.4456	3.27989	5.72549
chess-library	1	1.28571	1.32936	28	0	0	0	0.06	12	1225	3.08849	264	942	1206	2.4216	2.97405	5.39565
chess-book	1	3	1.1547	28	0	0	0	0.1	9	7997	3.90298	264	4932	5196	2.4216	3.69302	6.11462
chess-engine	1	0.107143	0.31497	28	0	0	0	0.01	11	16757	4.22422	264	788	1052	2.4216	2.89653	5.31813
butt-boy	1	0.857143	1.00791	28	NA	0	0	0.11	7	4805	3.68178	121	3876	3997	2.08279	3.58838	5.67117
butt-cheek	1	3.78571	0.498675	28	NA	0	0	0.17	9	17505	4.24319	121	442	563	2.08279	2.64542	4.72821
ant-hill	1	3.92857	0.377964	28	0.38	0.314	0.347	0.17	7	11242	4.05088	69	1258	1327	1.83885	3.09968	4.93853
tongue-snake	1	0.571429	0.835711	28	0	0	0	0.26	11	638	2.8055	602	263	865	2.7796	2.41996	5.19956
tongue-butt	1	0.0357143	0.188982	28	0	0	0	0.09	10	140	2.14922	602	121	723	2.7796	2.08279	4.86239
neck-jaw	1	0.464286	0.838082	28	0	0	0	0.4	7	93	1.97313	1327	222	1549	3.12287	2.34635	5.46922
bedroom-television	1	3.39286	0.956045	28	0	0	0	0.05	17	676	2.83059	1000	2033	3033	3	3.30814	6.30814
bedroom-house	1	0.964286	1.31887	28	0.01	0.043	0.0265	0.37	12	654036	5.8156	1000	8601	9601	3	3.93455	6.93455
bedroom-window	1	3.88889	0.57735	27	0.03	0.036	0.033	0.67	13	112078	5.04952	1000	2372	3372	3	3.37511	6.37511
bedroom-door	1	4	0	28	0	0.022	0.011	0.68	11	124464	5.09505	1000	5891	6891	3	3.77019	6.77019
arrow-key	1	1.78571	1.85307	28	0	0	0	0.33	8	112090	5.04957	145	1281	1426	2.16137	3.10755	5.26892
refrigerator-bulb	1	3.42857	0.878912	28	NA	0	0	0.22	16	160	2.20683	152	116	268	2.18184	2.06446	4.2463
refrigerator-truck	1	2.32143	1.56474	28	NA	0	0	0.16	17	1689	3.22789	152	444	596	2.18184	2.64738	4.82922
door-refrigerator	-1	0.892857	1.10014	28	0	0	0	0.22	16	9893	3.99537	5891	152	6043	3.77019	2.18184	5.95203
house-mansion	-1	1.81481	1.52005	27	0.02	0	0.01	0.59	12	646	2.8109	8601	156	8757	3.93455	2.19312	6.12767
school-mansion	-1	1.82143	1.49204	28	0	0	0	0.09	13	0	0	6984	156	7140	3.8441	2.19312	6.03722
neck-giraffe	-1	0.821429	1.0203	28	0	0	0	0.23	11	106	2.02938	1327	22	1349	3.12287	1.34242	4.46529
lid-piano	-1	0.642857	0.95119	28	0	0	0	0.06	8	0	0	246	466	712	2.39094	2.66839	5.05933
bench-piano	-1	1.10714	1.19689	28	0	0	0	0.08	10	619	2.79239	345	466	811	2.53782	2.66839	5.20621
book-mirror	-1	0.5	0.922958	28	0	0	0	0.03	10	288	2.4609	4932	735	5667	3.69302	2.86629	6.55931
face-mirror	-1	1.60714	1.52362	28	0	0.016	0.008	0.29	10	830	2.9196	8000	735	8735	3.90309	2.86629	6.76938
rat-kangaroo	-1	0.5	1	28	0	0	0	0.38	11	1767	3.24748	156	36	192	2.19312	1.5563	3.74942
meat-kangaroo	-1	0.142857	0.356348	28	0	0	0	0.15	12	0	0	1280	36	1316	3.10721	1.5563	4.66351
cat-boy	-1	1.28571	1.27242	28	0	0	0	0.07	6	1575	3.19756	739	3876	4615	2.86864	3.58838	6.45702
pants-boy	-1	0.857143	0.890871	28	0	0	0	0.24	8	888	2.9489	282	3876	4158	2.45025	3.58838	6.03863
child-boy	-1	1.42857	1.23013	28	0.02	0.051	0.0355	0.17	8	2429	3.38561	7645	3876	11521	3.88338	3.58838	7.47176
mouth-boy	-1	0.821429	0.983327	28	0	0	0	0.14	8	987	2.99476	2411	3876	6287	3.3822	3.58838	6.97058
trash-boy	-1	2.71429	1.24297	28	NA	0	0	0.1	8	206	2.31597	66	3876	3942	1.81954	3.58838	5.40792
skin-shark	-1	0.928571	0.899735	28	0	0	0	0.1	9	0	0	1617	246	1863	3.20871	2.39094	5.59965
island-sand	-1	3.25926	1.12976	27	0.01	0.069	0.0395	0.2	10	926	2.96708	1209	952	2161	3.08243	2.97864	6.06107
cat-orange	-1	0.428571	0.790151	28	0	0	0	0.14	9	379	2.57978	739	495	1234	2.86864	2.69461	5.56325
tree-orange	-1	0.75	0.844371	28	0	0	0	0.21	10	645	2.81023	1293	495	1788	3.1116	2.69461	5.80621
cake-orange	-1	0.444444	0.640513	27	0	0	0	0.25	10	305	2.48572	383	495	878	2.5832	2.69461	5.27781
ball-orange	-1	0.642857	0.989361	28	0	0	0	0.07	10	212	2.32838	1664	495	2159	3.22115	2.69461	5.91576
arrow-orange	-1	0.357143	0.731021	28	0	0	0	0.12	11	88	1.94939	145	495	640	2.16137	2.69461	4.85598
cage-orange	-1	0.321429	0.722832	28	0	0	0	0.12	10	0	0	225	495	720	2.35218	2.69461	5.04679
flame-orange	-1	0.892857	1.13331	28	0.02	0.016	0.018	0.23	11	1066	3.02816	268	495	763	2.42813	2.69461	5.12274
tent-orange	-1	0.607143	0.956045	28	0	0	0	0.17	10	54	1.74036	657	495	1152	2.81757	2.69461	5.51218
juice-orange	-1	1.5	1.31937	28	0.38	0.655	0.5175	0.37	11	2480	3.39463	365	495	860	2.56229	2.69461	5.2569
ant-garden	-1	2.125	1.47787	56	0	0	0	0.23	9	220	2.34439	69	1998	2067	1.83885	3.3006	5.13945
pool-garden	-1	1.14286	1.20844	28	0.01	0	0.005	0.23	10	2237	3.34986	620	1998	2618	2.79239	3.3006	6.09299
salad-garden	-1	1.53571	1.0709	28	0	0	0	0.07	11	925	2.96661	281	1998	2279	2.44871	3.3006	5.74931
menu-garden	-1	0.5	0.881917	28	0	NA	0	-0.02	10	0	0	130	1998	2128	2.11394	3.3006	5.41454
picture-garden	-1	1.28571	1.38396	28	0	0	0	0.08	13	1694	3.22917	1905	1998	3903	3.27989	3.3006	6.58049
plant-garden	-1	2.5	1.59861	28	0.03	0.022	0.026	0.28	11	7375	3.86782	1302	1998	3300	3.11461	3.3006	6.41521
mask-fox	-1	0.678571	0.944911	28	0	0	0	0.23	7	0	0	253	177	430	2.40312	2.24797	4.65109
father-church	-1	0.964286	1.10494	28	0	0	0	0.11	12	69	1.8451	4872	2844	7716	3.68771	3.45393	7.14164
girl-church	-1	0.535714	0.744468	28	0	0	0	0.05	10	479	2.68124	4944	2844	7788	3.69408	3.45393	7.14801
bell-church	-1	1.25	1.04083	28	0.07	0.047	0.0585	0.18	10	1884	3.27531	507	2844	3351	2.70501	3.45393	6.15894
key-church	-1	1.03571	1.10494	28	0	0	0	0.06	9	1436	3.15746	1281	2844	4125	3.10755	3.45393	6.56148
door-church	-1	0.642857	0.989361	28	0	0	0	0.07	10	259	2.41497	5891	2844	8735	3.77019	3.45393	7.22412
mouse-church	-1	0.464286	0.792658	28	0	0	0	-0.01	11	50	1.70757	146	2844	2990	2.16435	3.45393	5.61828
library-church	-1	0.678571	1.09048	28	0	0	0	0.05	13	69	1.8451	942	2844	3786	2.97405	3.45393	6.42798
school-church	-1	2.53571	1.29048	28	0	0	0	0.08	12	1944	3.28892	6984	2844	9828	3.8441	3.45393	7.29803
building-church	-1	1.03571	0.922241	28	0	0	0	0.1	14	2601	3.41531	2854	2844	5698	3.45545	3.45393	6.90938
garden-wine	-1	1.57143	1.23013	28	0	0	0	0.14	10	415	2.61909	1998	1313	3311	3.3006	3.11826	6.41886
menu-wine	-1	1.60714	1.10014	28	0	NA	0	0.13	8	792	2.89927	130	1313	1443	2.11394	3.11826	5.2322
bottle-wine	-1	2	1.27657	28	0.05	0.073	0.0615	0.42	10	22915	4.36014	1479	1313	2792	3.16997	3.11826	6.28823
arm-sword	-1	0.777778	0.9337	27	0	0	0	0.22	8	90	1.95904	1896	237	2133	3.27784	2.37475	5.65259
cane-sword	-1	0.703704	0.91209	27	0	0	0	0.15	9	2248	3.35199	177	237	414	2.24797	2.37475	4.62272
school-sword	-1	0.857143	1.00791	28	0	0	0	0.01	11	266	2.42651	6984	237	7221	3.8441	2.37475	6.21885
building-pond	-1	0.964286	1.29048	28	0	0	0	0.08	12	432	2.63649	2854	257	3111	3.45545	2.40993	5.86538
jeans-leg	-1	2.32143	1.21879	28	0	0	0	0.21	8	1325	3.12254	229	1137	1366	2.35984	3.05576	5.4156
bird-leg	-1	3.21429	1.25778	28	0	0	0	0.12	7	592	2.77305	752	1137	1889	2.87622	3.05576	5.93198
field-flower	-1	2.7037	1.46274	27	0.01	0.02	0.015	0.08	11	2779	3.44404	2327	496	2823	3.3668	2.69548	6.06228
bed-flower	-1	1.03571	0.999338	28	0	0	0	0.08	9	890	2.94988	4376	496	4872	3.64108	2.69548	6.33656
girl-flower	-1	0.964286	0.999338	28	0	0	0	0.14	10	2642	3.4221	4944	496	5440	3.69408	2.69548	6.38956
gardener-flower	-1	0.892857	1.22744	28	0.05	NA	0.05	0.27	14	107	2.03342	119	496	615	2.07555	2.69548	4.77103
leaf-flower	-1	1.07143	1.18411	28	0.03	0.012	0.021	0.33	10	863	2.93651	279	496	775	2.4456	2.69548	5.14108
garden-flower	-1	3.28571	1.04906	28	0.08	0.391	0.2355	0.56	12	15211	4.18219	1998	496	2494	3.3006	2.69548	5.99608
salad-flower	-1	0.785714	0.994695	28	0	0	0	0.02	11	0	0	281	496	777	2.44871	2.69548	5.14419
pot-flower	-1	1.35714	1.09593	28	0.01	0.036	0.023	0.19	9	792	2.89927	416	496	912	2.61909	2.69548	5.31457
circle-flower	-1	1.17857	1.27812	28	0	0	0	0.09	12	192	2.28556	861	496	1357	2.935	2.69548	5.63048
tower-bell	-1	2.35714	1.56854	28	0.01	0.024	0.017	0.24	9	2587	3.41296	832	507	1339	2.92012	2.70501	5.62513
pepper-bell	-1	0.928571	1.01575	28	0	0	0	0.14	10	287	2.45939	121	507	628	2.08279	2.70501	4.7878
book-bell	-1	0.392857	0.737327	28	0	0	0	0.11	8	156	2.1959	4932	507	5439	3.69302	2.70501	6.39803
jar-bell	-1	0.464286	0.961563	28	0	0	0	0.18	7	101	2.0086	199	507	706	2.29885	2.70501	5.00386
dog-pool	-1	2.28571	1.3012	28	0	0	0	0.18	7	538	2.73159	1285	620	1905	3.1089	2.79239	5.90129
water-pool	-1	2.35714	1.33927	28	0	0.043	0.0215	0.44	9	41099	4.61384	7749	620	8369	3.88925	2.79239	6.68164
sun-pool	-1	1.25	1.23603	28	0	0	0	0.14	7	701	2.84634	2689	620	3309	3.42959	2.79239	6.22198
house-pool	-1	2.57143	1.47645	28	0	0	0	0.17	9	4050	3.60756	8601	620	9221	3.93455	2.79239	6.72694
boy-pool	-1	0.964286	1.0709	28	0	0	0	0.13	7	543	2.7356	3876	620	4496	3.58838	2.79239	6.38077
gun-moose	-1	0.321429	0.669636	28	0	0	0	0.16	8	0	0	1138	14	1152	3.05614	1.14613	4.20227
milk-breast	-1	1.03704	1.15962	27	0.02	0	0.01	0.23	10	4469	3.65031	1868	774	2642	3.27138	2.88874	6.16012
book-baker	-1	0.214286	0.629941	28	0	0	0	0.06	9	273	2.43775	4932	269	5201	3.69302	2.42975	6.12277
body-truck	-1	0.964286	0.922241	28	0	0	0	0.04	9	2479	3.39445	5243	444	5687	3.71958	2.64738	6.36696
phone-truck	-1	1.03704	1.19233	27	0	0	0	0.19	10	215	2.33445	1414	444	1858	3.15045	2.64738	5.79783
bomb-truck	-1	2.10714	1.47421	28	0	0	0	0.06	9	1507	3.1784	536	444	980	2.72916	2.64738	5.37654
bag-truck	-1	0.571429	0.878912	28	0	0	0	0.34	8	245	2.39094	1122	444	1566	3.04999	2.64738	5.69737
shrimp-salad	-1	3.89286	0.31497	28	NA	0	0	0.3	11	10870	4.03627	26	281	307	1.41497	2.44871	3.86368
dish-salad	-1	1.21429	1.13389	28	0.02	0	0.01	0.66	9	2786	3.44514	390	281	671	2.59106	2.44871	5.03977
tree-pine	-1	1.28571	1.24297	28	0.01	0.014	0.012	0.68	8	522	2.7185	1293	217	1510	3.1116	2.33646	5.44806
forest-pine	-1	2.64286	1.25357	28	0	0	0	0.57	10	430	2.63448	1219	217	1436	3.086	2.33646	5.42246
nut-pine	-1	0.642857	0.82616	28	0	0	0	0.2	7	1646	3.21669	123	217	340	2.08991	2.33646	4.42637
book-key	-1	1.46429	1.42678	28	0	0	0	0.15	7	1565	3.19479	4932	1281	6213	3.69302	3.10755	6.80057
rat-gym	-1	0.607143	0.831745	28	0	0	0	0.04	6	46	1.6721	156	73	229	2.19312	1.86332	4.05644
bag-gym	-1	0.75	0.927961	28	0	0	0	0.22	6	676	2.83059	1122	73	1195	3.04999	1.86332	4.91331
candy-ear	-1	0.535714	0.922241	28	NA	0	0	0.07	8	1099	3.04139	113	751	864	2.05308	2.87564	4.92872
soap-dove	-1	0.964286	1.26146	28	0	0.011	0.0055	0.06	8	0	0	367	52	419	2.56467	1.716	4.28067
salad-cucumber	-1	1.5	1.13855	28	0	0	0	0.51	13	140	2.14922	281	54	335	2.44871	1.73239	4.1811
nose-cucumber	-1	0.107143	0.41627	28	0	0	0	0.08	12	0	0	1307	54	1361	3.11628	1.73239	4.84867
leg-chair	-1	1.17857	1.0203	28	0	0	0	0.26	8	1514	3.18041	1137	1876	3013	3.05576	3.27323	6.32899
seat-chair	-1	0.964286	1.0709	28	0.21	0.543	0.3765	0.33	9	4231	3.62655	1396	1876	3272	3.14489	3.27323	6.41812
face-chair	-1	0.25	0.585314	28	0	0	0	0.44	9	102	2.01284	8000	1876	9876	3.90309	3.27323	7.17632
library-university	-1	1.75	1.40436	28	0	0	0	0.2	17	1274	3.10551	942	3526	4468	2.97405	3.54728	6.52133
school-university	-1	1.64286	1.36665	28	0	0	0	0.33	16	21780	4.33808	6984	3526	10510	3.8441	3.54728	7.39138
library-photograph	-1	2.42857	1.50132	28	0	0	0	0.08	17	277	2.44404	942	535	1477	2.97405	2.72835	5.7024
cage-parrot	-1	1.57143	1.19965	28	0.01	0	0.005	0.32	10	361	2.55871	225	45	270	2.35218	1.65321	4.00539
pants-hospital	-1	0.25	0.700529	28	0	0	0	0.08	13	0	0	282	1884	2166	2.45025	3.27508	5.72533
refrigerator-hospital	-1	0.25	0.645497	28	NA	0	0	0.07	20	0	0	152	1884	2036	2.18184	3.27508	5.45692
lawn-hospital	-1	0.357143	0.678467	28	0	0	0	0.08	12	0	0	368	1884	2252	2.56585	3.27508	5.84093
surgeon-hospital	-1	2.03571	1.45251	28	0.03	0.016	0.023	0.7	15	150	2.17898	146	1884	2030	2.16435	3.27508	5.43943
building-hospital	-1	1.14286	1.1455	28	0	0	0	0.1	16	345	2.53908	2854	1884	4738	3.45545	3.27508	6.73053
mountain-candy	-1	0.714286	0.809991	28	0	0	0	0.02	13	60	1.78533	829	113	942	2.91855	2.05308	4.97163
apple-candy	-1	3.07143	1.01575	28	0	0	0	0.31	10	1377	3.13925	315	113	428	2.49831	2.05308	4.55139
wine-candy	-1	0.821429	1.09048	28	0	0	0	0.15	9	109	2.04139	1313	113	1426	3.11826	2.05308	5.17134
dish-candy	-1	1.57143	1.10315	28	0	0	0	0.37	9	124	2.09691	390	113	503	2.59106	2.05308	4.64414
money-candy	-1	0.642857	0.911421	28	0	0	0	0.27	10	51	1.716	7226	113	7339	3.8589	2.05308	5.91198
cane-candy	-1	1.64286	1.41981	28	0	0.072	0.036	0.28	9	563	2.75128	177	113	290	2.24797	2.05308	4.30105
flour-bread	-1	1.35714	1.09593	28	0.09	0.142	0.116	0.72	10	4130	3.61606	462	1327	1789	2.66464	3.12287	5.78751
knife-bread	-1	0.607143	0.785955	28	0.01	0	0.005	0.27	10	162	2.21219	663	1327	1990	2.82151	3.12287	5.94438
building-bread	-1	0.178571	0.390021	28	0	0	0	0.04	13	84	1.92942	2854	1327	4181	3.45545	3.12287	6.57832
bowl-bread	-1	1.10714	1.13331	28	0	0	0	0.49	9	387	2.58883	525	1327	1852	2.72016	3.12287	5.84303
book-bread	-1	0.25	0.440959	28	0	0	0	0	9	320	2.50651	4932	1327	6259	3.69302	3.12287	6.81589
key-boot	-1	0.25	0.585314	28	0	0	0	0.09	7	1107	3.04454	1281	159	1440	3.10755	2.2014	5.30895
screen-boot	-1	0.285714	0.762896	28	0	0	0	0.04	10	1037	3.0162	518	159	677	2.71433	2.2014	4.91573
menu-boot	-1	0.178571	0.547964	28	0	NA	0	0.04	8	282	2.45179	130	159	289	2.11394	2.2014	4.31534
stage-boot	-1	0.785714	1.28689	28	0	0	0	0.08	9	4640	3.66661	2528	159	2687	3.40278	2.2014	5.60418
sun-autumn	-1	0.964286	1.17006	28	0	0	0	0.16	9	0	0	2689	605	3294	3.42959	2.78176	6.21135
leaf-autumn	-1	1.07143	1.21499	28	0.02	0	0.01	0.28	10	572	2.75815	279	605	884	2.4456	2.78176	5.22736
sun-winter	-1	0.535714	0.792658	28	0	0	0	0.24	9	401	2.60423	2689	1423	4112	3.42959	3.1532	6.58279
sunlight-winter	-1	0.857143	1.0789	28	NA	NA	NA	0.21	14	0	0	392	1423	1815	2.59329	3.1532	5.74649
ball-winter	-1	0.25	0.585314	28	0	0	0	0.01	10	87	1.94448	1664	1423	3087	3.22115	3.1532	6.37435
clothes-winter	-1	0.75	1.00462	28	0	0	0	0.25	13	476	2.67852	2225	1423	3648	3.34733	3.1532	6.50053
ice-winter	-1	1.57143	1.25988	28	0	0	0	0.29	9	738	2.86864	934	1423	2357	2.97035	3.1532	6.12355
sea-winter	-1	0.333333	0.620174	27	0	0	0	0.09	9	828	2.91855	2872	1423	4295	3.45818	3.1532	6.61138
snow-winter	-1	1.25	1.2057	28	0.01	0.026	0.018	0.67	10	3762	3.57553	1055	1423	2478	3.02325	3.1532	6.17645
home-winter	-1	0.535714	0.792658	28	0	0	0	0.19	10	872	2.94101	8831	1423	10254	3.94601	3.1532	7.09921
wolf-winter	-1	0.857143	0.705234	28	0	0	0	0.27	10	69	1.8451	119	1423	1542	2.07555	3.1532	5.22875
rain-winter	-1	0.535714	0.744468	28	0	0	0	0.26	10	135	2.13354	1279	1423	2702	3.10687	3.1532	6.26007
ski-winter	-1	0.964286	0.999338	28	0	0	0	0.43	9	1173	3.06967	110	1423	1533	2.04139	3.1532	5.19459
pot-winter	-1	0.464286	0.744468	28	0	0	0	0.13	9	86	1.93952	416	1423	1839	2.61909	3.1532	5.77229
tent-umbrella	-1	1.46429	1.40059	28	0	0	0	0.15	12	0	0	657	203	860	2.81757	2.3075	5.12507
cap-skin	-1	0.571429	0.741798	28	0	0	0	0.1	7	263	2.4216	489	1617	2106	2.68931	3.20871	5.89802
magazine-skin	-1	0.464286	0.744468	28	0	0	0	0.05	12	1024	3.01072	703	1617	2320	2.84696	3.20871	6.05567
mother-rainbow	-1	0.357143	0.621485	28	0	0	0	0.06	13	0	0	7356	101	7457	3.86664	2.00432	5.87096
flag-rainbow	-1	0.75	1.00462	28	0	0	0	0.16	11	93	1.97313	356	101	457	2.55145	2.00432	4.55577
house-rainbow	-1	0.107143	0.41627	28	0	0	0	0.09	12	1867	3.27138	8601	101	8702	3.93455	2.00432	5.93887
trout-rainbow	-1	0.740741	1.02254	27	NA	0	0	0.06	12	288	2.4609	560	101	661	2.74819	2.00432	4.75251
circle-rainbow	-1	0.62963	1.18153	27	0	0	0	0.07	13	879	2.94448	861	101	962	2.935	2.00432	4.93932
chair-lawn	-1	0.964286	0.922241	28	0	0	0	0.28	9	1286	3.10958	1876	368	2244	3.27323	2.56585	5.83908
jockey-lawn	-1	0.392857	0.685257	28	0	NA	0	0.07	10	478	2.68034	80	368	448	1.90309	2.56585	4.46894
guy-lawn	-1	0.392857	0.785955	28	NA	0	0	0.16	7	0	0	465	368	833	2.66745	2.56585	5.2333
meat-lamb	-1	0.962963	1.05544	27	0.03	0	0.015	0.47	8	146	2.16732	1280	265	1545	3.10721	2.42325	5.53046
television-holiday	-1	0.964286	1.13797	28	0	0	0	0.08	17	826	2.91751	2033	1036	3069	3.30814	3.01536	6.3235
bird-holiday	-1	1	1.08866	28	0	0	0	0.02	11	613	2.78817	752	1036	1788	2.87622	3.01536	5.89158
home-holiday	-1	1.17857	1.18801	28	0	0	0	0.29	11	10567	4.02399	8831	1036	9867	3.94601	3.01536	6.96137
pants-clown	-1	0.571429	0.835711	28	0	0	0	0.27	10	0	0	282	58	340	2.45025	1.76343	4.21368
car-clown	-1	0.785714	0.875897	28	0	0	0	0.02	8	215	2.33445	4944	58	5002	3.69408	1.76343	5.45751
school-clown	-1	3.28571	0.93718	28	0	0	0	0.03	11	132	2.12385	6984	58	7042	3.8441	1.76343	5.60753
face-clown	-1	1	0.942809	28	0	0	0	0.28	9	1141	3.05767	8000	58	8058	3.90309	1.76343	5.66652
blood-bird	-1	0.5	0.693889	28	0	0	0	0.01	9	43	1.64345	2536	752	3288	3.40415	2.87622	6.28037
foot-bird	-1	0.357143	0.621485	28	0	0	0	0.09	8	311	2.49415	1797	752	2549	3.25455	2.87622	6.13077
cage-bird	-1	2.39286	1.34272	28	0.57	0.168	0.369	0.35	8	4255	3.629	225	752	977	2.35218	2.87622	5.2284
magazine-bird	-1	0.714286	1.08379	28	0	0	0	0.04	12	412	2.61595	703	752	1455	2.84696	2.87622	5.72318
seat-bird	-1	0.214286	0.498675	28	0	0	0	0.07	8	0	0	1396	752	2148	3.14489	2.87622	6.02111
guy-bird	-1	1.57143	1.31736	28	NA	0	0	0.03	7	0	0	465	752	1217	2.66745	2.87622	5.54367
star-screen	-1	1.07143	1.18411	28	0	0	0	0.07	10	757	2.87967	952	518	1470	2.97864	2.71433	5.69297
cap-screen	-1	0.357143	0.780042	28	0	0	0	0.1	9	1015	3.00689	489	518	1007	2.68931	2.71433	5.40364
window-screen	-1	3.96429	0.188982	28	0	0	0	0.15	12	30690	4.48701	2372	518	2890	3.37511	2.71433	6.08944
door-screen	-1	3	1.41421	28	0	0	0	0.13	10	5333	3.72705	5891	518	6409	3.77019	2.71433	6.48452
menu-screen	-1	3.07143	1.38587	28	0	NA	0	0.39	10	68242	4.83406	130	518	648	2.11394	2.71433	4.82827
police-sailor	-1	1.10714	1.10014	28	0	0	0	0.06	12	0	0	3770	101	3871	3.57634	2.00432	5.58066
boy-sailor	-1	3.32143	0.983327	28	0	0	0	0.16	9	613	2.78817	3876	101	3977	3.58838	2.00432	5.5927
flour-rock	-1	0.357143	0.621485	28	0	0	0	0.01	9	0	0	462	1426	1888	2.66464	3.15412	5.81876
star-rock	-1	1.07143	1.08623	28	0	0	0	0.02	8	2276	3.35736	952	1426	2378	2.97864	3.15412	6.13276
cafe-rock	-1	0.821429	0.983327	28	0	0	0	0.03	8	209	2.32222	342	1426	1768	2.53403	3.15412	5.68815
candy-rock	-1	1.32143	1.12393	28	NA	0	0	0	9	466	2.66932	113	1426	1539	2.05308	3.15412	5.2072
radio-rock	-1	0.857143	1.29713	28	0	0	0	0.07	9	14242	4.1536	1503	1426	2929	3.17696	3.15412	6.33108
pigeon-rock	-1	0.678571	0.983327	28	0	0	0	0.03	10	163	2.21484	76	1426	1502	1.88081	3.15412	5.03493
salmon-rock	-1	0.851852	0.988538	27	NA	0	0	0.02	10	111	2.04922	216	1426	1642	2.33445	3.15412	5.48857
bee-queen	-1	2.46429	1.03574	28	0.02	0	0.01	0.26	8	1069	3.02938	118	889	1007	2.07188	2.9489	5.02078
ant-queen	-1	2.75	1.04083	28	0	0	0	0.26	8	997	2.99913	69	889	958	1.83885	2.9489	4.78775
meat-penguin	-1	0.428571	0.690066	28	0	0	0	0.16	11	0	0	1280	69	1349	3.10721	1.83885	4.94606
tree-nut	-1	2.35714	1.44566	28	0	0	0	0.27	7	10242	4.01043	1293	123	1416	3.1116	2.08991	5.20151
milk-nut	-1	0.785714	0.994695	28	0	0	0	0.04	7	0	0	1868	123	1991	3.27138	2.08991	5.36129
house-nut	-1	1.28571	1.24297	28	0	0	0	0.13	8	316	2.50106	8601	123	8724	3.93455	2.08991	6.02446
bag-nut	-1	0.714286	0.89679	28	0	0	0	0.2	6	372	2.57171	1122	123	1245	3.04999	2.08991	5.1399
boy-nurse	-1	2.96429	1.10494	28	0	0	0	0.05	8	197	2.29667	3876	592	4468	3.58838	2.77232	6.3607
mirror-helmet	-1	0.642857	0.869835	28	0	0	0	0.1	12	0	0	735	166	901	2.86629	2.22011	5.0864
fire-gun	-1	1.35714	1.33927	28	0.02	0	0.01	0.35	7	3164	3.50037	2738	1138	3876	3.43743	3.05614	6.49357
nut-gun	-1	0.607143	0.956045	28	0	0	0	0.13	6	331	2.52114	123	1138	1261	2.08991	3.05614	5.14605
bullet-gun	-1	1.35714	1.25357	28	0.45	0.589	0.5195	0.63	9	1038	3.01662	229	1138	1367	2.35984	3.05614	5.41598
bag-gun	-1	0.392857	0.737327	28	0	0	0	0.29	6	520	2.71684	1122	1138	2260	3.04999	3.05614	6.10613
ball-golf	-1	0.964286	1.2013	28	0.01	0	0.005	0.43	8	12629	4.1014	1664	546	2210	3.22115	2.73719	5.95834
shirt-golf	-1	0.857143	1.00791	28	0	0	0	0.14	9	2736	3.43727	812	546	1358	2.90956	2.73719	5.64675
holiday-golf	-1	0.714286	0.93718	28	0	0	0	0.15	11	2930	3.46702	1036	546	1582	3.01536	2.73719	5.75255
soap-dish	-1	3.39286	1.28638	28	0.01	0.136	0.073	0.26	8	48516	4.68589	367	390	757	2.56467	2.59106	5.15573
face-dish	-1	0.428571	0.835711	28	0	0	0	0.14	8	275	2.44091	8000	390	8390	3.90309	2.59106	6.49415
farmer-worm	-1	0.642857	0.82616	28	0	0	0	0.07	10	0	0	562	133	695	2.74974	2.12385	4.87359
frog-toad	-1	0.785714	0.956736	28	0.14	0.263	0.2015	0.87	8	886	2.94792	74	56	130	1.86923	1.74819	3.61742
water-sea	-1	1.25	0.844371	28	0.05	0.014	0.032	0.27	8	4619	3.66464	7749	2872	10621	3.88925	3.45818	7.34743
lion-sea	-1	0.714286	0.809991	28	0	0	0	0.01	7	373	2.57287	304	2872	3176	2.48287	3.45818	5.94105
ice-sea	-1	1.60714	1.19689	28	0	0	0	0.15	6	615	2.78958	934	2872	3806	2.97035	3.45818	6.42853
cucumber-sea	-1	0.5	0.793492	28	NA	0	0	0.03	11	238	2.3784	54	2872	2926	1.73239	3.45818	5.19057
bird-sea	-1	0.892857	0.99403	28	0	0	0	0.1	7	208	2.32015	752	2872	3624	2.87622	3.45818	6.3344
witch-sea	-1	0.428571	0.790151	28	0	0	0	0.06	8	0	0	279	2872	3151	2.4456	3.45818	5.90378
bridge-rope	-1	1.35714	1.22366	28	0	0	0	0.33	10	162	2.21219	1034	564	1598	3.01452	2.75128	5.7658
axe-rope	-1	0.214286	0.498675	28	0	NA	0	0.34	7	0	0	127	564	691	2.1038	2.75128	4.85508
pie-plum	-1	1.07143	1.11981	28	0.02	0	0.01	0.26	7	0	0	225	52	277	2.35218	1.716	4.06818
boy-newspaper	-1	0.928571	1.2451	28	0	0	0	0.06	12	0	0	3876	1116	4992	3.58838	3.04766	6.63604
photograph-newspaper	-1	1.39286	1.16553	28	NA	NA	NA	0.09	19	0	0	535	1116	1651	2.72835	3.04766	5.77601
pants-knee	-1	1.46429	1.31887	28	0	0	0	0.45	9	170	2.233	282	527	809	2.45025	2.72181	5.17206
cap-knee	-1	0.892857	1.19689	28	0	0	0	0.34	7	198	2.29885	489	527	1016	2.68931	2.72181	5.41112
house-jail	-1	1.03571	1.03574	28	0	0	0	0.19	9	230	2.36361	8601	530	9131	3.93455	2.72428	6.65883
road-jail	-1	0.428571	0.741798	28	0	0	0	0.12	8	242	2.38561	3791	530	4321	3.57875	2.72428	6.30303
phone-jail	-1	0.5	0.83887	28	0	0	0	0.12	9	210	2.32428	1414	530	1944	3.15045	2.72428	5.87473
doctor-jail	-1	0.740741	1.02254	27	0	0	0	0.05	10	0	0	2376	530	2906	3.37585	2.72428	6.10013
house-hen	-1	2.03571	1.47779	28	0	0	0	0.25	8	103	2.01703	8601	100	8701	3.93455	2	5.93455
soap-flea	-1	0.0714286	0.377964	28	0	0	0	0.07	8	0	0	367	30	397	2.56467	1.47712	4.04179
circus-flea	-1	1.57143	1.42539	28	0	0	0	0.36	10	121	2.08636	257	30	287	2.40993	1.47712	3.88705
bag-flea	-1	0.321429	0.722832	28	0	0	0	0.15	7	0	0	1122	30	1152	3.04999	1.47712	4.52711
blood-chicken	-1	0.535714	0.744468	28	0	0	0	0.08	12	0	0	2536	534	3070	3.40415	2.72754	6.13169
breast-chicken	-1	1	1.30526	28	0.04	0.241	0.1405	0.18	13	5338	3.72746	774	534	1308	2.88874	2.72754	5.61628
salad-chicken	-1	1.07143	0.939999	28	0	0	0	0.61	12	614	2.78888	281	534	815	2.44871	2.72754	5.17625
dish-chicken	-1	0.678571	0.944911	28	0	0	0	0.55	11	951	2.97864	390	534	924	2.59106	2.72754	5.3186
hawk-chicken	-1	0.392857	0.685257	28	0	0	0	0.23	11	100	2.00432	71	534	605	1.85126	2.72754	4.5788
soup-chicken	-1	1.25	1.26564	28	0.02	0.103	0.0615	0.5	11	1184	3.07372	362	534	896	2.55871	2.72754	5.28625
meat-chicken	-1	0.964286	0.999338	28	0.01	0.067	0.0385	0.6	11	10475	4.0202	1280	534	1814	3.10721	2.72754	5.83475
refrigerator-door	1	4	0	27	NA	0	0	0.22	16	36390	4.56099	152	5891	6043	2.18184	3.77019	5.95203
mansion-house	1	2.53571	1.34666	28	0.66	0.326	0.493	0.59	12	19728	4.29511	156	8601	8757	2.19312	3.93455	6.12767
mansion-school	1	1.35714	1.28277	28	0	0	0	0.09	13	0	0	156	6984	7140	2.19312	3.8441	6.03722
giraffe-neck	1	3.42857	1.13622	28	0.34	0.298	0.319	0.23	11	629	2.79934	22	1327	1349	1.34242	3.12287	4.46529
piano-lid	1	3.14286	1.1455	28	0	0	0	0.06	8	1734	3.2393	466	246	712	2.66839	2.39094	5.05933
piano-bench	1	3.75	0.844371	28	0	0.018	0.009	0.08	10	15379	4.18696	466	345	811	2.66839	2.53782	5.20621
mirror-book	1	1.03571	1.31887	28	0	0	0	0.03	10	285	2.45637	735	4932	5667	2.86629	3.69302	6.55931
mirror-face	1	1.82143	1.51666	28	0.04	0.047	0.0435	0.29	10	2768	3.44232	735	8000	8735	2.86629	3.90309	6.76938
kangaroo-rat	1	2.07143	1.60851	28	NA	0	0	0.38	11	18443	4.26586	36	156	192	1.5563	2.19312	3.74942
kangaroo-meat	1	3.07143	1.30323	28	NA	0	0	0.15	12	7670	3.88485	36	1280	1316	1.5563	3.10721	4.66351
boy-cat	1	2	1.58698	28	0	0	0	0.07	6	2290	3.36003	3876	739	4615	3.58838	2.86864	6.45702
boy-pants	1	2.32143	1.38921	28	0	0	0	0.24	8	2786	3.44514	3876	282	4158	3.58838	2.45025	6.03863
boy-child	1	2.48148	1.57798	27	0.02	0.011	0.0155	0.17	8	16798	4.22528	3876	7645	11521	3.58838	3.88338	7.47176
boy-mouth	1	1.17857	1.33482	28	0	0	0	0.14	8	523	2.71933	3876	2411	6287	3.58838	3.3822	6.97058
boy-trash	1	0.785714	1.28689	28	0	0	0	0.1	8	101	2.0086	3876	66	3942	3.58838	1.81954	5.40792
shark-skin	1	3.39286	1.28638	28	0.01	0	0.005	0.1	9	3883	3.58928	246	1617	1863	2.39094	3.20871	5.59965
sand-island	1	2.96429	1.37389	28	0	0	0	0.2	10	7658	3.88417	952	1209	2161	2.97864	3.08243	6.06107
orange-cat	1	3.71429	0.93718	28	0	0	0	0.14	9	13148	4.11889	495	739	1234	2.69461	2.86864	5.56325
orange-tree	1	3.62963	0.83887	27	0.05	0.061	0.0555	0.21	10	27416	4.43802	495	1293	1788	2.69461	3.1116	5.80621
orange-cake	1	3.60714	0.831745	28	0	0	0	0.25	10	4958	3.69539	495	383	878	2.69461	2.5832	5.27781
orange-ball	1	3.89286	0.566947	28	0	0	0	0.07	10	11019	4.04218	495	1664	2159	2.69461	3.22115	5.91576
orange-arrow	1	3.32143	1.36228	28	0	0	0	0.12	11	7015	3.84609	495	145	640	2.69461	2.16137	4.85598
orange-cage	1	3	1.58698	28	0	0	0	0.12	10	64	1.81291	495	225	720	2.69461	2.35218	5.04679
orange-flame	1	3.78571	0.832539	28	0	0	0	0.23	11	5279	3.72263	495	268	763	2.69461	2.42813	5.12274
orange-tent	1	3.85714	0.448395	28	0	0	0	0.17	10	727	2.86213	495	657	1152	2.69461	2.81757	5.51218
orange-juice	1	4	0	28	0.07	0.235	0.1525	0.37	11	657839	5.81812	495	365	860	2.69461	2.56229	5.2569
garden-ant	1	3.28571	1.15011	28	0	0	0	0.23	9	618	2.79169	1998	69	2067	3.3006	1.83885	5.13945
garden-pool	1	2.46429	1.66627	28	0	0	0	0.23	10	6554	3.81657	1998	620	2618	3.3006	2.79239	6.09299
garden-salad	1	3.92593	0.26688	27	0	0	0	0.07	11	25996	4.41492	1998	281	2279	3.3006	2.44871	5.74931
garden-menu	1	2.07143	1.51361	28	0	0	0	-0.02	10	705	2.8488	1998	130	2128	3.3006	2.11394	5.41454
garden-picture	1	2.89286	1.42307	28	0	0	0	0.08	13	4629	3.66558	1998	1905	3903	3.3006	3.27989	6.58049
garden-plant	1	3.42857	1.03382	28	0.02	0.119	0.0695	0.28	11	25576	4.40785	1998	1302	3300	3.3006	3.11461	6.41521
fox-mask	1	2.28571	1.15011	28	0	0	0	0.23	7	636	2.80414	177	253	430	2.24797	2.40312	4.65109
church-father	1	2.32143	1.44154	28	0	0	0	0.11	12	6706	3.82653	2844	4872	7716	3.45393	3.68771	7.14164
church-girl	1	3.33333	1.07417	27	0	0	0	0.05	10	1956	3.29159	2844	4944	7788	3.45393	3.69408	7.14801
church-bell	1	4	0	28	0.01	0.031	0.0205	0.18	10	23628	4.37345	2844	507	3351	3.45393	2.70501	6.15894
church-key	1	3.78571	0.832539	28	0	0	0	0.06	9	3314	3.52048	2844	1281	4125	3.45393	3.10755	6.56148
church-door	1	3.92857	0.262265	28	0.01	0	0.005	0.07	10	22737	4.35675	2844	5891	8735	3.45393	3.77019	7.22412
church-mouse	1	3.14815	1.16697	27	0	0	0	-0.01	11	5684	3.75473	2844	146	2990	3.45393	2.16435	5.61828
church-library	1	3.17857	1.49204	28	0	0	0	0.05	13	11067	4.04407	2844	942	3786	3.45393	2.97405	6.42798
church-school	1	3.14286	1.20844	28	0.01	0	0.005	0.08	12	38976	4.59081	2844	6984	9828	3.45393	3.8441	7.29803
church-building	1	3.80769	0.633671	26	0.01	0	0.005	0.1	14	167564	5.22418	2844	2854	5698	3.45393	3.45545	6.90938
wine-garden	1	3.35714	1.02611	28	0	0	0	0.14	10	2069	3.31597	1313	1998	3311	3.11826	3.3006	6.41886
wine-menu	1	3.96429	0.188982	28	0	0	0	0.13	8	6883	3.83784	1313	130	1443	3.11826	2.11394	5.2322
wine-bottle	1	4	0	28	0.05	0.011	0.0305	0.42	10	127761	5.1064	1313	1479	2792	3.11826	3.16997	6.28823
sword-arm	1	1.35714	1.56854	28	0.01	0	0.005	0.22	8	7945	3.90015	237	1896	2133	2.37475	3.27784	5.65259
sword-cane	1	0.785714	1.25778	28	0	0	0	0.15	9	3280	3.51601	237	177	414	2.37475	2.24797	4.62272
sword-school	1	1.78571	1.64107	28	0	0	0	0.01	11	795	2.90091	237	6984	7221	2.37475	3.8441	6.21885
pond-building	1	0.392857	0.62889	28	0	0	0	0.08	12	3539	3.549	257	2854	3111	2.40993	3.45545	5.86538
leg-jeans	1	1	1.24722	28	0	0	0	0.21	8	20887	4.3199	1137	229	1366	3.05576	2.35984	5.4156
leg-bird	1	0.785714	1.1661	28	0	0	0	0.12	7	50	1.70757	1137	752	1889	3.05576	2.87622	5.93198
flower-field	1	3.21429	1.19744	28	0	0	0	0.08	11	4492	3.65254	496	2327	2823	2.69548	3.3668	6.06228
flower-bed	1	3.92857	0.262265	28	0.01	0.012	0.011	0.08	9	55084	4.74103	496	4376	4872	2.69548	3.64108	6.33656
flower-girl	1	3.85714	0.755929	28	0.01	0	0.005	0.14	10	190517	5.27994	496	4944	5440	2.69548	3.69408	6.38956
flower-gardener	1	3.85714	0.755929	28	0	0	0	0.27	14	971	2.98767	496	119	615	2.69548	2.07555	4.77103
flower-leaf	1	2.64286	1.39348	28	0.01	0	0.005	0.33	10	790	2.89818	496	279	775	2.69548	2.4456	5.14108
flower-garden	1	3.85714	0.615809	56	0.06	0.036	0.048	0.56	12	127355	5.10502	496	1998	2494	2.69548	3.3006	5.99608
flower-salad	1	1.53571	1.26146	28	0	0	0	0.02	11	402	2.60531	496	281	777	2.69548	2.44871	5.14419
flower-pot	1	3.85714	0.755929	28	0.07	0.048	0.059	0.19	9	66471	4.82264	496	416	912	2.69548	2.61909	5.31457
flower-circle	1	2.21429	1.52406	28	0	0	0	0.09	12	290	2.46389	496	861	1357	2.69548	2.935	5.63048
bell-tower	1	4	0	26	0.03	0.122	0.076	0.24	9	81524	4.91129	507	832	1339	2.70501	2.92012	5.62513
bell-pepper	1	3.71429	1.04906	28	0	0	0	0.14	10	252194	5.40174	507	121	628	2.70501	2.08279	4.7878
bell-book	1	1.5	1.42725	28	0.01	0	0.005	0.11	8	1036	3.01578	507	4932	5439	2.70501	3.69302	6.39803
bell-jar	1	1.88889	1.82574	27	0	0	0	0.18	7	19614	4.29259	507	199	706	2.70501	2.29885	5.00386
pool-dog	1	1.53571	1.50264	28	0	0	0	0.18	7	354	2.55023	620	1285	1905	2.79239	3.1089	5.90129
pool-water	1	3.60714	1.10014	28	0.25	0.369	0.3095	0.44	9	74780	4.87379	620	7749	8369	2.79239	3.88925	6.68164
pool-sun	1	0.857143	1.1127	28	0	0	0	0.14	7	1015	3.00689	620	2689	3309	2.79239	3.42959	6.22198
pool-house	1	3.92857	0.262265	28	0	0	0	0.17	9	32246	4.50849	620	8601	9221	2.79239	3.93455	6.72694
pool-boy	1	3.89286	0.31497	28	0	0	0	0.13	7	11063	4.04391	620	3876	4496	2.79239	3.58838	6.38077
moose-gun	1	1.39286	1.31485	28	NA	0	0	0.16	8	75	1.88081	14	1138	1152	1.14613	3.05614	4.20227
breast-milk	1	4	0	28	0.04	0.106	0.073	0.23	10	654572	5.81596	774	1868	2642	2.88874	3.27138	6.16012
baker-book	1	2.64286	1.25357	28	0	0	0	0.06	9	271	2.43457	269	4932	5201	2.42975	3.69302	6.12277
truck-body	1	3.10714	1.31485	28	0	0	0	0.04	9	30573	4.48535	444	5243	5687	2.64738	3.71958	6.36696
truck-phone	1	2.03571	1.29048	28	0	0	0	0.19	10	171	2.23553	444	1414	1858	2.64738	3.15045	5.79783
truck-bomb	1	2.85714	1.40671	28	0	0	0	0.06	9	27334	4.43672	444	536	980	2.64738	2.72916	5.37654
truck-bag	1	0.928571	1.2745	28	0	0	0	0.34	8	67	1.83251	444	1122	1566	2.64738	3.04999	5.69737
salad-shrimp	1	2.21429	1.44932	28	0	0	0	0.3	11	1580	3.19893	281	26	307	2.44871	1.41497	3.86368
salad-dish	1	3.92857	0.377964	28	0	0	0	0.66	9	1910	3.28126	281	390	671	2.44871	2.59106	5.03977
pine-tree	1	4	0	28	0.47	0.642	0.556	0.68	8	114664	5.05943	217	1293	1510	2.33646	3.1116	5.44806
pine-forest	1	3.96429	0.188982	28	0.05	0.068	0.059	0.57	10	109604	5.03983	217	1219	1436	2.33646	3.086	5.42246
pine-nut	1	3.10714	1.13331	28	0	0	0	0.2	7	13960	4.14492	217	123	340	2.33646	2.08991	4.42637
key-book	1	1.35714	1.52058	28	0	0	0	0.15	7	4847	3.68556	1281	4932	6213	3.10755	3.69302	6.80057
gym-rat	1	3.14286	1.0789	28	0	0	0	0.04	6	7851	3.89498	73	156	229	1.86332	2.19312	4.05644
gym-bag	1	4	0	28	0	0	0	0.22	6	45620	4.65916	73	1122	1195	1.86332	3.04999	4.91331
ear-candy	1	1.07407	1.54237	27	0	0	0	0.07	8	20898	4.32013	751	113	864	2.87564	2.05308	4.92872
dove-soap	1	3.53571	0.744468	28	0	0.086	0.043	0.06	8	2176	3.33786	52	367	419	1.716	2.56467	4.28067
cucumber-salad	1	3.96296	0.19245	27	NA	0.135	0.135	0.51	13	17833	4.25125	54	281	335	1.73239	2.44871	4.1811
cucumber-nose	1	0.321429	0.547964	28	NA	0	0	0.08	12	0	0	54	1307	1361	1.73239	3.11628	4.84867
chair-leg	1	3.64286	0.911421	28	0.07	0.013	0.0415	0.26	8	11359	4.05538	1876	1137	3013	3.27323	3.05576	6.32899
chair-seat	1	2.10714	1.61794	28	0.12	0.109	0.1145	0.33	9	14787	4.16991	1876	1396	3272	3.27323	3.14489	6.41812
chair-face	1	0.785714	1.06657	28	0	0	0	0.44	9	627	2.79796	1876	8000	9876	3.27323	3.90309	7.17632
university-library	1	4	0	28	0	0	0	0.2	17	87558	4.9423	3526	942	4468	3.54728	2.97405	6.52133
university-school	1	2.75	1.29458	28	0.01	0.338	0.174	0.33	16	33553	4.52574	3526	6984	10510	3.54728	3.8441	7.39138
photograph-library	1	2.89286	1.34272	28	NA	NA	NA	0.08	17	1028	3.01242	535	942	1477	2.72835	2.97405	5.7024
parrot-cage	1	3.64286	1.09593	28	0.1	0	0.05	0.32	10	7120	3.85254	45	225	270	1.65321	2.35218	4.00539
hospital-pants	1	2.57143	1.61998	28	0	0	0	0.08	13	271	2.43457	1884	282	2166	3.27508	2.45025	5.72533
hospital-refrigerator	1	3.5	1.10554	28	0	0	0	0.07	20	106	2.02938	1884	152	2036	3.27508	2.18184	5.45692
hospital-lawn	1	3.42857	1.13622	28	0	0	0	0.08	12	292	2.46687	1884	368	2252	3.27508	2.56585	5.84093
hospital-surgeon	1	3.78571	0.832539	28	0	0	0	0.7	15	941	2.97405	1884	146	2030	3.27508	2.16435	5.43943
hospital-building	1	3.85714	0.755929	28	0.01	0	0.005	0.1	16	27737	4.44308	1884	2854	4738	3.27508	3.45545	6.73053
candy-mountain	1	2.5	1.47824	28	NA	0	0	0.02	13	34174	4.53371	113	829	942	2.05308	2.91855	4.97163
candy-apple	1	3.92857	0.262265	28	NA	0.035	0.035	0.31	10	17901	4.2529	113	315	428	2.05308	2.49831	4.55139
candy-wine	1	1.32143	1.51666	28	NA	0	0	0.15	9	168	2.22789	113	1313	1426	2.05308	3.11826	5.17134
candy-dish	1	3.96429	0.188982	28	NA	0	0	0.37	9	30944	4.49059	113	390	503	2.05308	2.59106	4.64414
candy-money	1	2.46429	1.73167	28	NA	0	0	0.27	10	771	2.88762	113	7226	7339	2.05308	3.8589	5.91198
candy-cane	1	4	0	28	NA	0.091	0.091	0.28	9	64745	4.81121	113	177	290	2.05308	2.24797	4.30105
bread-flour	1	2.78571	1.25778	28	0.01	0	0.005	0.72	10	33908	4.53031	1327	462	1789	3.12287	2.66464	5.78751
bread-knife	1	3.71429	0.762896	28	0.02	0	0.01	0.27	10	20367	4.30895	1327	663	1990	3.12287	2.82151	5.94438
bread-building	1	1.64286	1.41981	28	0	0	0	0.04	13	0	0	1327	2854	4181	3.12287	3.45545	6.57832
bread-bowl	1	3.85714	0.448395	28	0	0	0	0.49	9	11334	4.05442	1327	525	1852	3.12287	2.72016	5.84303
bread-book	1	2.64286	1.52058	28	0	0	0	0	9	1477	3.16967	1327	4932	6259	3.12287	3.69302	6.81589
boot-key	1	1.14286	1.45842	28	0	0	0	0.09	7	470	2.67302	159	1281	1440	2.2014	3.10755	5.30895
boot-screen	1	0.571429	1.03382	28	0	0	0	0.04	10	31354	4.49631	159	518	677	2.2014	2.71433	4.91573
boot-menu	1	0.642857	1.16155	28	0	0	0	0.04	8	30213	4.48021	159	130	289	2.2014	2.11394	4.31534
boot-stage	1	0.392857	0.62889	28	0	0	0	0.08	9	5991	3.77757	159	2528	2687	2.2014	3.40278	5.60418
autumn-sun	1	3.89286	0.31497	28	0	0	0	0.16	9	8944	3.95158	605	2689	3294	2.78176	3.42959	6.21135
autumn-leaf	1	3.92857	0.377964	28	0.04	0	0.02	0.28	10	13814	4.14035	605	279	884	2.78176	2.4456	5.22736
winter-sun	1	3.52727	1.05153	55	0.01	0	0.005	0.24	9	48092	4.68208	1423	2689	4112	3.1532	3.42959	6.58279
winter-sunlight	1	3.32143	1.30678	28	0	0	0	0.21	14	5162	3.7129	1423	392	1815	3.1532	2.59329	5.74649
winter-ball	1	3.53571	0.999338	28	0	0	0	0.01	10	10739	4.031	1423	1664	3087	3.1532	3.22115	6.37435
winter-clothes	1	3.92857	0.262265	28	0.01	0	0.005	0.25	13	31686	4.50088	1423	2225	3648	3.1532	3.34733	6.50053
winter-ice	1	3.82143	0.475595	28	0.01	0	0.005	0.29	9	14382	4.15785	1423	934	2357	3.1532	2.97035	6.12355
winter-sea	1	2.35714	1.41981	28	0	0	0	0.09	9	5241	3.7195	1423	2872	4295	3.1532	3.45818	6.61138
winter-snow	1	3.96429	0.188982	28	0.25	0.202	0.226	0.67	10	45210	4.65524	1423	1055	2478	3.1532	3.02325	6.17645
winter-home	1	3.67857	0.862965	28	0	0	0	0.19	10	25928	4.41379	1423	8831	10254	3.1532	3.94601	7.09921
winter-wolf	1	3	1.27657	28	0	0	0	0.27	10	2251	3.35257	1423	119	1542	3.1532	2.07555	5.22875
winter-rain	1	3.10714	1.22744	28	0	0	0	0.26	10	15754	4.19742	1423	1279	2702	3.1532	3.10687	6.26007
winter-ski	1	2.57143	1.45114	28	0	0	0	0.43	9	47065	4.67271	1423	110	1533	3.1532	2.04139	5.19459
winter-pot	1	1.46429	1.40059	28	0	0	0	0.13	9	316	2.50106	1423	416	1839	3.1532	2.61909	5.77229
umbrella-tent	1	1.42857	1.28894	28	0	0	0	0.15	12	443	2.64738	203	657	860	2.3075	2.81757	5.12507
skin-cap	1	1.75	1.6015	28	0	0	0	0.1	7	4106	3.61352	1617	489	2106	3.20871	2.68931	5.89802
skin-magazine	1	2.17857	1.49204	28	0	0	0	0.05	12	6024	3.77996	1617	703	2320	3.20871	2.84696	6.05567
rainbow-mother	1	0.178571	0.475595	28	0	0	0	0.06	13	67	1.83251	101	7356	7457	2.00432	3.86664	5.87096
rainbow-flag	1	3.60714	0.956045	28	0	0	0	0.16	11	17352	4.23937	101	356	457	2.00432	2.55145	4.55577
rainbow-house	1	2	1.5396	28	0	0	0	0.09	12	1222	3.08743	101	8601	8702	2.00432	3.93455	5.93887
rainbow-trout	1	3.89286	0.566947	28	0.03	0	0.015	0.06	12	303231	5.48178	101	560	661	2.00432	2.74819	4.75251
rainbow-circle	1	1.75	1.40436	28	0	0	0	0.07	13	1168	3.06781	101	861	962	2.00432	2.935	4.93932
lawn-chair	1	3.89286	0.566947	28	0	0.033	0.0165	0.28	9	49649	4.69592	368	1876	2244	2.56585	3.27323	5.83908
lawn-jockey	1	1.92857	1.65392	28	0	0	0	0.07	10	3064	3.48643	368	80	448	2.56585	1.90309	4.46894
lawn-guy	1	3.46429	0.838082	28	0	0	0	0.16	7	812	2.91009	368	465	833	2.56585	2.66745	5.2333
lamb-meat	1	3.82143	0.547964	28	0.06	0	0.03	0.47	8	11859	4.07408	265	1280	1545	2.42325	3.10721	5.53046
holiday-television	1	2	1.51535	28	0	0	0	0.08	17	985	2.99388	1036	2033	3069	3.01536	3.30814	6.3235
holiday-bird	1	2.28571	1.35693	28	0	0	0	0.02	11	1841	3.26529	1036	752	1788	3.01536	2.87622	5.89158
holiday-home	1	3.10714	1.28638	28	0.02	0	0.01	0.29	11	702861	5.84687	1036	8831	9867	3.01536	3.94601	6.96137
clown-pants	1	3.75	0.751542	28	0	0	0	0.27	10	1231	3.09061	58	282	340	1.76343	2.45025	4.21368
clown-car	1	3.89286	0.566947	28	0	0	0	0.02	8	4436	3.64709	58	4944	5002	1.76343	3.69408	5.45751
clown-school	1	3.60714	0.831745	28	0	0	0	0.03	11	1596	3.2033	58	6984	7042	1.76343	3.8441	5.60753
clown-face	1	3.71429	0.854493	28	0	0	0	0.28	9	6508	3.81351	58	8000	8058	1.76343	3.90309	5.66652
bird-blood	1	3	1.5396	28	0	0	0	0.01	9	657	2.81823	752	2536	3288	2.87622	3.40415	6.28037
bird-foot	1	3.17857	1.15642	28	0	0	0	0.09	8	960	2.98272	752	1797	2549	2.87622	3.25455	6.13077
bird-cage	1	4	0	28	0.02	0.015	0.0175	0.35	8	61693	4.79024	752	225	977	2.87622	2.35218	5.2284
bird-magazine	1	3.53571	1.0709	28	0	0	0	0.04	12	2080	3.31827	752	703	1455	2.87622	2.84696	5.72318
bird-seat	1	1.14286	1.32537	28	0	0	0	0.07	8	833	2.92117	752	1396	2148	2.87622	3.14489	6.02111
bird-guy	1	2.71429	1.53616	28	0	0	0	0.03	7	444	2.64836	752	465	1217	2.87622	2.66745	5.54367
screen-star	1	2	1.63299	28	0.04	0	0.02	0.07	10	17549	4.24428	518	952	1470	2.71433	2.97864	5.69297
screen-cap	1	0.857143	1.35303	28	0	0	0	0.1	9	19562	4.29144	518	489	1007	2.71433	2.68931	5.40364
screen-window	1	2.82143	1.49204	28	0.02	0.027	0.0235	0.15	12	21445	4.33135	518	2372	2890	2.71433	3.37511	6.08944
screen-door	1	3.78571	0.832539	28	0.01	0.047	0.0285	0.13	10	92400	4.96568	518	5891	6409	2.71433	3.77019	6.48452
screen-menu	1	2.10714	1.66309	28	0	0	0	0.39	10	52590	4.72091	518	130	648	2.71433	2.11394	4.82827
sailor-police	1	1.32143	1.21879	28	0	0	0	0.06	12	0	0	101	3770	3871	2.00432	3.57634	5.58066
sailor-boy	1	3.78571	0.568112	28	0.08	0	0.04	0.16	9	4169	3.62014	101	3876	3977	2.00432	3.58838	5.5927
rock-flour	1	0.392857	0.737327	28	0	0	0	0.01	9	2248	3.35199	1426	462	1888	3.15412	2.66464	5.81876
rock-star	1	3.89286	0.566947	28	0	0.019	0.0095	0.02	8	429027	5.63249	1426	952	2378	3.15412	2.97864	6.13276
rock-cafe	1	1.82143	1.65672	28	0	0	0	0.03	8	41151	4.61439	1426	342	1768	3.15412	2.53403	5.68815
rock-candy	1	3.75	0.645497	28	0	0	0	0	9	48823	4.68863	1426	113	1539	3.15412	2.05308	5.2072
rock-radio	1	1.89286	1.57149	28	0	0	0	0.07	9	75756	4.87942	1426	1503	2929	3.15412	3.17696	6.33108
rock-pigeon	1	1.11111	1.42325	27	0	0	0	0.03	10	2394	3.37931	1426	76	1502	3.15412	1.88081	5.03493
rock-salmon	1	1.21429	1.54817	28	0	0	0	0.02	10	642	2.80821	1426	216	1642	3.15412	2.33445	5.48857
queen-bee	1	4	0	28	0.13	0.041	0.0855	0.26	8	23949	4.37931	889	118	1007	2.9489	2.07188	5.02078
queen-ant	1	3.71429	0.809991	28	0	0	0	0.26	8	3099	3.49136	889	69	958	2.9489	1.83885	4.78775
penguin-meat	1	3.07143	1.18411	28	0	0	0	0.16	11	460	2.6637	69	1280	1349	1.83885	3.10721	4.94606
nut-tree	1	3.39286	1.03062	28	0.01	0	0.005	0.27	7	12091	4.0825	123	1293	1416	2.08991	3.1116	5.20151
nut-milk	1	1.28571	1.21281	28	0	0	0	0.04	7	2828	3.45163	123	1868	1991	2.08991	3.27138	5.36129
nut-house	1	3.42857	1.10315	28	0	0	0	0.13	8	9313	3.96914	123	8601	8724	2.08991	3.93455	6.02446
nut-bag	1	3.32143	1.15642	28	0	0	0	0.2	6	1335	3.12581	123	1122	1245	2.08991	3.04999	5.1399
nurse-boy	1	1.60714	1.3968	28	0	0	0	0.05	8	191	2.2833	592	3876	4468	2.77232	3.58838	6.3607
helmet-mirror	1	1.28571	1.65232	28	0	0	0	0.1	12	510	2.70842	166	735	901	2.22011	2.86629	5.0864
gun-fire	1	3.64286	0.989361	28	0.07	0.042	0.056	0.35	7	90842	4.95829	1138	2738	3876	3.05614	3.43743	6.49357
gun-nut	1	0.75	1.35058	28	0	0	0	0.13	6	13659	4.13545	1138	123	1261	3.05614	2.08991	5.14605
gun-bullet	1	2.5	1.45297	28	0.13	0.096	0.113	0.63	9	2470	3.39287	1138	229	1367	3.05614	2.35984	5.41598
gun-bag	1	2.78571	1.49956	28	0	0	0	0.29	6	1003	3.00173	1138	1122	2260	3.05614	3.04999	6.10613
golf-ball	1	4	0	28	0.29	0.155	0.2225	0.43	8	383468	5.58373	546	1664	2210	2.73719	3.22115	5.95834
golf-shirt	1	4	0	28	0	0	0	0.14	9	103051	5.01306	546	812	1358	2.73719	2.90956	5.64675
golf-holiday	1	2.14286	1.32537	28	0	0	0	0.15	11	47451	4.67625	546	1036	1582	2.73719	3.01536	5.75255
dish-soap	1	3.96429	0.188982	28	0	0	0	0.26	8	38270	4.58287	390	367	757	2.59106	2.56467	5.15573
dish-face	1	1	1.33333	28	0	0	0	0.14	8	482	2.68395	390	8000	8390	2.59106	3.90309	6.49415
worm-farmer	1	2.5	1.62161	28	0	0	0	0.07	10	666	2.82413	133	562	695	2.12385	2.74974	4.87359
toad-frog	1	1.35714	1.28277	28	0.34	0.828	0.584	0.87	8	552	2.74273	56	74	130	1.74819	1.86923	3.61742
sea-water	1	3.92857	0.262265	28	0.04	0.117	0.0785	0.27	8	265767	5.4245	2872	7749	10621	3.45818	3.88925	7.34743
sea-lion	1	3.96429	0.188982	28	0.02	0	0.01	0.01	7	109295	5.0386	2872	304	3176	3.45818	2.48287	5.94105
sea-ice	1	1.85714	1.53271	28	0	0	0	0.15	6	286811	5.4576	2872	934	3806	3.45818	2.97035	6.42853
sea-cucumber	1	3.35714	1.36665	28	0	0	0	0.03	11	36554	4.56295	2872	54	2926	3.45818	1.73239	5.19057
sea-bird	1	3.25	1.32288	28	0	0	0	0.1	7	10642	4.02706	2872	752	3624	3.45818	2.87622	6.3344
sea-witch	1	2.32143	1.65672	28	0	0	0	0.06	8	3553	3.55072	2872	279	3151	3.45818	2.4456	5.90378
rope-bridge	1	3.5	1.10554	28	0	0	0	0.33	10	13085	4.11681	564	1034	1598	2.75128	3.01452	5.7658
rope-axe	1	0.678571	1.15642	28	0	0	0	0.34	7	51	1.716	564	127	691	2.75128	2.1038	4.85508
plum-pie	1	3.92857	0.262265	28	0.08	0.024	0.052	0.26	7	815	2.91169	52	225	277	1.716	2.35218	4.06818
newspaper-boy	1	3.96429	0.188982	28	0.05	0.036	0.043	0.06	12	4601	3.66295	1116	3876	4992	3.04766	3.58838	6.63604
newspaper-photograph	1	3.82143	0.611832	28	0	0	0	0.09	19	2860	3.45652	1116	535	1651	3.04766	2.72835	5.77601
knee-pants	1	1.14286	1.35303	28	0	0	0	0.45	9	2508	3.3995	527	282	809	2.72181	2.45025	5.17206
knee-cap	1	3.82143	0.772374	28	0.15	0.04	0.095	0.34	7	25268	4.40259	527	489	1016	2.72181	2.68931	5.41112
jail-house	1	3.75	0.927961	28	0.05	0.083	0.0665	0.19	9	6623	3.82112	530	8601	9131	2.72428	3.93455	6.65883
jail-road	1	1.42857	1.34519	28	0	0	0	0.12	8	160	2.20683	530	3791	4321	2.72428	3.57875	6.30303
jail-phone	1	3.53571	0.881167	28	0	0	0	0.12	9	483	2.68485	530	1414	1944	2.72428	3.15045	5.87473
jail-doctor	1	2.60714	1.52362	28	0	0	0	0.05	10	576	2.76118	530	2376	2906	2.72428	3.37585	6.10013
hen-house	1	3.85714	0.590937	28	0.05	0.02	0.035	0.25	8	25182	4.40111	100	8601	8701	2	3.93455	5.93455
flea-soap	1	1.21429	1.52406	28	0	0	0	0.07	8	274	2.43933	30	367	397	1.47712	2.56467	4.04179
flea-circus	1	3.03571	1.47779	28	0.05	0	0.025	0.36	10	5353	3.72868	30	257	287	1.47712	2.40993	3.88705
flea-bag	1	2.46429	1.50264	28	0	0	0	0.15	7	1685	3.22686	30	1122	1152	1.47712	3.04999	4.52711
chicken-blood	1	3.60714	0.685257	28	0	0	0	0.08	12	3907	3.59195	534	2536	3070	2.72754	3.40415	6.13169
chicken-breast	1	4	0	27	0.02	0.011	0.0155	0.18	13	319791	5.50487	534	774	1308	2.72754	2.88874	5.61628
chicken-salad	1	4	0	28	0	0	0	0.61	12	96612	4.98504	534	281	815	2.72754	2.44871	5.17625
chicken-dish	1	3.75	0.700529	28	0	0	0	0.55	11	22591	4.35395	534	390	924	2.72754	2.59106	5.3186
chicken-hawk	1	2.42857	1.66508	28	0	0	0	0.23	11	9766	3.98976	534	71	605	2.72754	1.85126	4.5788
chicken-soup	1	4	0	28	0.04	0.092	0.066	0.5	11	149483	5.17459	534	362	896	2.72754	2.55871	5.28625
chicken-meat	1	3.85714	0.755929	28	0.01	0.016	0.013	0.6	11	39489	4.59649	534	1280	1814	2.72754	3.10721	5.83475
farmer-chicken	-1	0.964286	1.10494	28	0	0	0	0.23	13	0	0	562	534	1096	2.74974	2.72754	5.47728
rib-chicken	-1	0.964286	1.10494	28	NA	0.014	0.014	0.15	10	67	1.83251	44	534	578	1.64345	2.72754	4.37099
pot-chicken	-1	1.03571	1.0709	28	0	0	0	0.39	10	1981	3.2971	416	534	950	2.61909	2.72754	5.34663
pen-chicken	-1	0.964286	1.03574	28	0	0	0	0.25	10	0	0	349	534	883	2.54283	2.72754	5.27037
bracelet-ankle	-1	1.17857	1.21879	28	0.01	0	0.005	0.16	13	209	2.32222	65	185	250	1.81291	2.26717	4.08008
bike-summer	-1	0.821429	1.05597	28	0	0	0	0.14	10	140	2.14922	153	2165	2318	2.18469	3.33546	5.52015
beach-summer	-1	1.39286	1.28638	28	0	0.024	0.012	0.26	11	1980	3.29688	1060	2165	3225	3.02531	3.33546	6.36077
sun-summer	-1	1.28571	1.32936	28	0	0	0	0.34	9	607	2.7839	2689	2165	4854	3.42959	3.33546	6.76505
ocean-summer	-1	1	1.30526	28	0	0	0	0.12	11	134	2.13033	436	2165	2601	2.63949	3.33546	5.97495
sky-summer	-1	1	1.1547	28	0	0	0	0.19	9	492	2.69285	1380	2165	3545	3.13988	3.33546	6.47534
rose-summer	-1	1.60714	1.06595	28	0	0	0	0.2	10	296	2.47276	1356	2165	3521	3.13226	3.33546	6.46772
house-summer	-1	0.892857	1.22744	28	0	0	0	0.23	11	1200	3.07954	8601	2165	10766	3.93455	3.33546	7.27001
clothes-summer	-1	0.892857	1.19689	28	0.01	0	0.005	0.24	13	788	2.89708	2225	2165	4390	3.34733	3.33546	6.68279
hay-summer	-1	1.28571	1.3012	28	0.01	0	0.005	0.3	9	69	1.8451	266	2165	2431	2.42488	3.33546	5.76034
beard-summer	-1	0.285714	0.658682	28	0	0	0	0.15	11	0	0	397	2165	2562	2.59879	3.33546	5.93425
holiday-summer	-1	1.64286	1.39348	28	0.06	0	0.03	0.31	13	4744	3.67624	1036	2165	3201	3.01536	3.33546	6.35082
home-summer	-1	1.28571	1.24297	28	0	0	0	0.28	10	2329	3.36736	8831	2165	10996	3.94601	3.33546	7.28147
rain-summer	-1	1.07143	1.15241	28	0	0	0	0.26	10	222	2.3483	1279	2165	3444	3.10687	3.33546	6.44233
dress-summer	-1	1	1.24035	27	0	0	0	0.18	11	592	2.77305	1516	2165	3681	3.1807	3.33546	6.51616
building-summer	-1	0.571429	1.06904	28	0	0	0	0.16	14	486	2.68753	2854	2165	5019	3.45545	3.33546	6.79091
money-orchestra	-1	0.464286	0.744468	28	0	0	0	0.01	14	0	0	7226	244	7470	3.8589	2.38739	6.24629
bed-lake	-1	0.714286	1.11744	28	0	0	0	0.07	7	342	2.53529	4376	718	5094	3.64108	2.85612	6.4972
forest-lake	-1	2.35714	1.39348	28	0	0	0	0.19	10	13210	4.12094	1219	718	1937	3.086	2.85612	5.94212
house-lake	-1	1.07407	1.26873	27	0	0	0	0.09	9	5689	3.75511	8601	718	9319	3.93455	2.85612	6.79067
milk-goat	-1	1.92857	1.33135	28	0	0	0	0.3	8	2130	3.32858	1868	209	2077	3.27138	2.32015	5.59153
meat-goat	-1	1.64286	1.19301	28	0	0	0	0.35	8	6449	3.80956	1280	209	1489	3.10721	2.32015	5.42736
cheese-goat	-1	1.32143	1.21879	28	0	0	0	0.34	10	735	2.86688	497	209	706	2.69636	2.32015	5.01651
leg-frog	-1	0.928571	1.15241	28	0	0	0	0.1	7	288	2.4609	1137	74	1211	3.05576	1.86923	4.92499
soup-frog	-1	0.75	1.17458	28	0	0	0	0.03	8	3138	3.49679	362	74	436	2.55871	1.86923	4.42794
leg-fork	-1	0.285714	0.712697	28	0	0	0	0.16	7	0	0	1137	243	1380	3.05576	2.38561	5.44137
bag-dime	-1	0.607143	0.916486	28	0	0	0	0.41	7	69	1.8451	1122	66	1188	3.04999	1.81954	4.86953
door-coin	-1	0.392857	0.685257	28	0	0	0	0.02	8	58	1.77085	5891	140	6031	3.77019	2.14613	5.91632
money-coin	-1	1.96429	1.23175	28	0.01	0.019	0.0145	0.5	9	1057	3.02449	7226	140	7366	3.8589	2.14613	6.00503
guy-coin	-1	0.535714	0.999338	28	NA	0	0	0.08	7	0	0	465	140	605	2.66745	2.14613	4.81358
forest-cloud	-1	1.28571	1.41047	28	0	0	0	0.06	11	137	2.13988	1219	560	1779	3.086	2.74819	5.83419
rain-cloud	-1	4	0	28	0	0.032	0.016	0.53	9	18720	4.27233	1279	560	1839	3.10687	2.74819	5.85506
picture-cloud	-1	1.14286	1.23871	28	0	0	0	0.11	12	274	2.43933	1905	560	2465	3.27989	2.74819	6.02808
building-cloud	-1	0.714286	1.3012	28	0	0	0	0.06	13	152	2.18469	2854	560	3414	3.45545	2.74819	6.20364
police-clock	-1	2.03571	1.55116	28	0	0	0	0.1	11	57	1.76343	3770	637	4407	3.57634	2.80414	6.38048
boy-clock	-1	0.428571	0.997351	28	0	0	0	0.12	8	90	1.95904	3876	637	4513	3.58838	2.80414	6.39252
cycle-clock	-1	0.75	1.04083	28	NA	0	0	0.03	10	2565	3.40926	471	637	1108	2.67302	2.80414	5.47716
face-clock	-1	1.57143	1.39917	28	0.02	0	0.01	0.14	9	1011	3.00518	8000	637	8637	3.90309	2.80414	6.70723
garden-window	-1	3.11111	1.36814	27	0	0	0	0.37	12	5632	3.75074	1998	2372	4370	3.3006	3.37511	6.67571
seat-window	-1	1.77778	1.33973	27	0	0	0	0.32	10	1358	3.13322	1396	2372	3768	3.14489	3.37511	6.52
log-telephone	-1	0.464286	0.881167	28	0	0	0	0.05	12	149	2.17609	134	1810	1944	2.1271	3.25768	5.38478
book-telephone	-1	1.21429	1.19744	28	0	0	0	0.12	13	1598	3.20385	4932	1810	6742	3.69302	3.25768	6.9507
guy-telephone	-1	0.678571	1.05597	28	NA	0	0	0.12	12	0	0	465	1810	2275	2.66745	3.25768	5.92513
kitchen-soup	-1	2.39286	1.31485	28	0	0	0	0.51	11	372	2.57171	1890	362	2252	3.27646	2.55871	5.83517
pot-soup	-1	1.35714	1.28277	28	0.02	0	0.01	0.53	7	1483	3.17143	416	362	778	2.61909	2.55871	5.1778
bag-soup	-1	0.428571	0.741798	28	0	0	0	0.22	7	0	0	1122	362	1484	3.04999	2.55871	5.6087
bowl-soup	-1	1.67857	1.27812	28	0.05	0.061	0.0555	0.63	8	622	2.79449	525	362	887	2.72016	2.55871	5.27887
rock-sheet	-1	1.21429	1.42354	28	0	0	0	0.02	9	52551	4.72059	1426	616	2042	3.15412	2.78958	5.9437
swimming-rat	-1	3.07143	1.2451	28	NA	NA	NA	0.13	11	131	2.12057	490	156	646	2.6902	2.19312	4.88332
face-rat	-1	0.607143	0.956045	28	0	0	0	0.14	7	43	1.64345	8000	156	8156	3.90309	2.19312	6.09621
ship-prison	-1	1.64286	1.59198	28	0	0	0	0.12	10	50	1.70757	793	1239	2032	2.89927	3.09307	5.99234
house-prison	-1	1.77778	1.25064	27	0	0	0	0.1	11	397	2.59988	8601	1239	9840	3.93455	3.09307	7.02762
clothes-prison	-1	0.678571	1.0203	28	0	0	0	0.12	13	0	0	2225	1239	3464	3.34733	3.09307	6.4404
garden-prison	-1	0.703704	0.823446	27	0	0	0	0.04	12	0	0	1998	1239	3237	3.3006	3.09307	6.39367
nurse-prison	-1	0.964286	1.40059	28	0	0	0	0.08	11	0	0	592	1239	1831	2.77232	3.09307	5.86539
door-prison	-1	0.821429	1.12393	28	0	0	0	0.13	10	249	2.39794	5891	1239	7130	3.77019	3.09307	6.86326
radio-prison	-1	0.714286	1.18187	28	0	0	0	0.09	11	0	0	1503	1239	2742	3.17696	3.09307	6.27003
building-prison	-1	0.814815	1.11068	27	0.01	0	0.005	0.19	14	224	2.35218	2854	1239	4093	3.45545	3.09307	6.54852
van-prison	-1	0.607143	0.831745	28	0	0	0	0.17	9	0	0	971	1239	2210	2.98722	3.09307	6.08029
bulb-onion	-1	2.42857	1.37244	28	0.03	0	0.015	0.2	9	880	2.94498	116	170	286	2.06446	2.23045	4.29491
soup-onion	-1	1.82143	1.41562	28	0	0.024	0.012	0.34	9	67	1.83251	362	170	532	2.55871	2.23045	4.78916
bag-onion	-1	0.678571	0.983327	28	0	0	0	0.17	8	0	0	1122	170	1292	3.04999	2.23045	5.28044
bird-meat	-1	3.14286	1.32537	28	0	0	0	0.08	8	1421	3.1529	752	1280	2032	2.87622	3.10721	5.98343
guy-meat	-1	0.857143	1.35303	28	NA	0	0	0.02	7	252	2.40312	465	1280	1745	2.66745	3.10721	5.77466
wife-farmer	-1	1.5	1.40106	28	0	0	0	0.31	10	118	2.07555	3777	562	4339	3.57715	2.74974	6.32689
milk-whale	-1	0.428571	0.790151	28	0	0	0	0.11	9	0	0	1868	104	1972	3.27138	2.01703	5.28841
swimming-whale	-1	3.46429	1.2013	28	NA	NA	NA	0.3	13	238	2.3784	490	104	594	2.6902	2.01703	4.70723
meat-whale	-1	0.892857	0.99403	28	0	0	0	0.04	9	0	0	1280	104	1384	3.10721	2.01703	5.12424
water-snow	-1	0.785714	0.875897	28	0	0	0	0.15	9	682	2.83442	7749	1055	8804	3.88925	3.02325	6.9125
truck-snow	-1	0.821429	1.24881	28	0	0	0	0.09	9	1069	3.02938	444	1055	1499	2.64738	3.02325	5.67063
nose-snow	-1	0.428571	0.959497	28	0	0	0	0.19	8	179	2.25527	1307	1055	2362	3.11628	3.02325	6.13953
cave-snow	-1	1.21429	1.22798	28	0	0	0	0.14	8	88	1.94939	491	1055	1546	2.69108	3.02325	5.71433
bird-snow	-1	0.607143	1.06595	28	0	0	0	0.04	8	180	2.25768	752	1055	1807	2.87622	3.02325	5.89947
bed-road	-1	0.428571	0.835711	28	0	0	0	0.03	7	214	2.33244	4376	3791	8167	3.64108	3.57875	7.21983
cafe-road	-1	1.03571	1.29048	28	0	0	0	0.27	8	0	0	342	3791	4133	2.53403	3.57875	6.11278
truck-road	-1	2.21429	1.49956	28	0	0.014	0.007	0.47	9	1993	3.29973	444	3791	4235	2.64738	3.57875	6.22613
shoe-road	-1	0.357143	0.678467	28	0	0	0	0.17	8	372	2.57171	253	3791	4044	2.40312	3.57875	5.98187
vehicle-road	-1	1.82143	1.38921	28	0	0	0	0.33	11	5579	3.74663	383	3791	4174	2.5832	3.57875	6.16195
building-road	-1	1.07143	1.05158	28	0	0	0	0.11	12	1718	3.23528	2854	3791	6645	3.45545	3.57875	7.0342
vine-grape	-1	1.85714	1.38013	28	0.35	0.605	0.4775	0.17	9	678	2.83187	46	37	83	1.66276	1.5682	3.23096
farmer-grape	-1	1.07143	1.18411	28	0	0	0	0.21	11	0	0	562	37	599	2.74974	1.5682	4.31794
juice-grape	-1	1.39286	1.28638	28	0.01	0.042	0.026	0.17	10	1349	3.13033	365	37	402	2.56229	1.5682	4.13049
bell-door	-1	1.17857	1.12393	28	0.05	0	0.025	0.36	8	1488	3.17289	507	5891	6398	2.70501	3.77019	6.4752
key-door	-1	1.57143	1.28894	28	0.29	0.218	0.254	0.22	7	2630	3.42012	1281	5891	7172	3.10755	3.77019	6.87774
key-typewriter	-1	1.67857	1.33482	28	0	0	0	0.4	13	143	2.15836	1281	157	1438	3.10755	2.1959	5.30345
phone-shoe	-1	0.107143	0.31497	28	0	0	0	0.11	9	135	2.13354	1414	253	1667	3.15045	2.40312	5.55357
circle-shoe	-1	0.214286	0.629941	28	0	0	0	0.1	10	323	2.51055	861	253	1114	2.935	2.40312	5.33812
window-palace	-1	1.46429	1.23175	28	0	0	0	0.14	12	90	1.95904	2372	761	3133	3.37511	2.88138	6.25649
milk-mouse	-1	0.571429	0.878912	28	0	0	0	0.12	9	203	2.30963	1868	146	2014	3.27138	2.16435	5.43573
shelf-library	-1	1.39286	1.34272	28	0	0	0	0.31	12	411	2.6149	246	942	1188	2.39094	2.97405	5.36499
door-library	-1	1.07143	1.2745	28	0	0	0	0.07	11	352	2.54777	5891	942	6833	3.77019	2.97405	6.74424
book-library	-1	2.17857	1.33482	28	0.05	0	0.025	0.74	11	21961	4.34167	4932	942	5874	3.69302	2.97405	6.66707
toilet-library	-1	0.535714	0.961563	28	0	0	0	0.08	13	0	0	415	942	1357	2.61805	2.97405	5.5921
television-home	-1	1.14286	1.1455	28	0	0	0	0.15	14	7463	3.87297	2033	8831	10864	3.30814	3.94601	7.25415
field-home	-1	1.67857	1.38921	28	0.01	0	0.005	0.08	9	2451	3.38952	2327	8831	11158	3.3668	3.94601	7.31281
fire-home	-1	0.857143	1.00791	28	0	0	0	0.16	8	6010	3.77895	2738	8831	11569	3.43743	3.94601	7.38344
refrigerator-home	-1	0.821429	0.904866	28	NA	0	0	0.27	16	3308	3.5197	152	8831	8983	2.18184	3.94601	6.12785
boy-home	-1	0.714286	1.01314	28	0	0	0	0.25	7	7521	3.87633	3876	8831	12707	3.58838	3.94601	7.53439
garden-home	-1	2.40741	1.55066	27	0.01	0	0.005	0.32	10	43266	4.63616	1998	8831	10829	3.3006	3.94601	7.24661
gym-home	-1	0.857143	1.00791	28	0	0	0	0.24	7	5422	3.73424	73	8831	8904	1.86332	3.94601	5.80933
window-home	-1	1.10714	1.22744	28	0	0	0	0.21	10	3102	3.49178	2372	8831	11203	3.37511	3.94601	7.32112
telephone-home	-1	1.03571	1.13797	28	0	0	0	0.2	13	1446	3.16047	1810	8831	10641	3.25768	3.94601	7.20369
road-home	-1	3.32143	1.36228	28	0	0	0	0.17	8	23194	4.36539	3791	8831	12622	3.57875	3.94601	7.52476
library-home	-1	1.03571	1.29048	28	0	0	0	0.17	11	61137	4.78631	942	8831	9773	2.97405	3.94601	6.92006
radio-home	-1	1.10714	1.16553	28	0	0	0	0.15	9	7407	3.8697	1503	8831	10334	3.17696	3.94601	7.12297
oven-home	-1	0.814815	1.14479	27	0	0	0	0.21	8	3182	3.50284	321	8831	9152	2.50651	3.94601	6.45252
crib-home	-1	0.714286	1.11744	28	0	0	0	0.15	8	90	1.95904	19	8831	8850	1.27875	3.94601	5.22476
stove-home	-1	1.07143	1.21499	28	0	0	0	0.28	9	3207	3.50623	299	8831	9130	2.47567	3.94601	6.42168
school-home	-1	1.39286	1.28638	28	0	0	0	0.42	10	27506	4.43944	6984	8831	15815	3.8441	3.94601	7.79011
building-home	-1	1.03571	1.17006	28	0	0.017	0.0085	0.23	12	18707	4.27203	2854	8831	11685	3.45545	3.94601	7.40146
stage-flood	-1	1.17857	1.36228	28	0	0	0	0.09	10	356	2.55267	2528	268	2796	3.40278	2.42813	5.83091
cake-crab	-1	1.10714	1.28638	28	0	0	0	0.03	8	350	2.54531	383	81	464	2.5832	1.90849	4.49169
meat-crab	-1	1.25	1.32288	28	0	0	0	0.07	8	271	2.43457	1280	81	1361	3.10721	1.90849	5.0157
grass-crab	-1	1.67857	1.24881	28	0	0	0	0.16	9	189	2.27875	1483	81	1564	3.17114	1.90849	5.07963
garden-cottage	-1	2.96429	1.29048	28	0	0	0	0.45	13	5475	3.73846	1998	555	2553	3.3006	2.74429	6.04489
home-cottage	-1	2.07143	1.2745	28	0.01	0	0.005	0.37	11	1419	3.15229	8831	555	9386	3.94601	2.74429	6.6903
cheese-cottage	-1	1.57143	1.31736	28	0	0	0	0.34	13	2012	3.30384	497	555	1052	2.69636	2.74429	5.44065
flour-corn	-1	1.10714	1.13331	28	0.02	0	0.01	0.55	9	1453	3.16256	462	445	907	2.66464	2.64836	5.313
field-corn	-1	2.28571	1.41047	28	0.03	0.056	0.043	0.17	9	21725	4.33698	2327	445	2772	3.3668	2.64836	6.01516
dog-corn	-1	0.642857	0.95119	28	0	0	0	0.05	7	94	1.97772	1285	445	1730	3.1089	2.64836	5.75726
salad-corn	-1	1.07143	1.15241	28	0	0	0	0.22	9	184	2.26717	281	445	726	2.44871	2.64836	5.09707
bread-corn	-1	1.25	1.32288	28	0	0	0	0.39	9	2176	3.33786	1327	445	1772	3.12287	2.64836	5.77123
farmer-corn	-1	1.53571	1.23175	28	0	0.025	0.0125	0.6	10	0	0	562	445	1007	2.74974	2.64836	5.3981
sugar-corn	-1	1.42857	1.57359	28	0	0	0	0.23	9	879	2.94448	976	445	1421	2.98945	2.64836	5.63781
tree-cliff	-1	0.821429	1.21879	28	0	0	0	0.15	9	0	0	1293	264	1557	3.1116	2.4216	5.5332
screen-smoke	-1	1.25	1.17458	28	0	0	0	0.07	11	106	2.02938	518	1050	1568	2.71433	3.02119	5.73552
cloud-smoke	-1	1.42857	1.39917	28	0	0	0	0.19	10	108	2.03743	560	1050	1610	2.74819	3.02119	5.76938
tent-pup	-1	0.428571	0.790151	28	0	0.041	0.0205	0.22	7	0	0	657	16	673	2.81757	1.20412	4.02169
hill-foot	-1	1.03571	1.26146	28	0	0	0	0.38	8	446	2.65031	1258	1797	3055	3.09968	3.25455	6.35423
mother-child	-1	0.962963	1.12597	27	0.11	0.01	0.06	0.23	11	4027	3.60509	7356	7645	15001	3.86664	3.88338	7.75002
seat-child	-1	0.678571	1.05597	28	0	0	0	0.1	9	2671	3.42684	1396	7645	9041	3.14489	3.88338	7.02827
teeth-wolf	-1	0.888889	1.18754	27	0	0	0	0.1	9	0	0	1396	119	1515	3.14489	2.07555	5.22044
meat-wolf	-1	1.03571	1.0709	28	0	0	0	0.24	8	0	0	1280	119	1399	3.10721	2.07555	5.18276
spider-wolf	-1	1.39286	1.28638	28	0	0	0	0.09	10	115	2.06446	73	119	192	1.86332	2.07555	3.93887
bottle-vodka	-1	1.82143	1.49204	28	NA	0	0	0.34	11	454	2.65801	1479	82	1561	3.16997	1.91381	5.08378
water-sugar	-1	1.21429	1.31535	28	0	0	0	0.2	10	979	2.99123	7749	976	8725	3.88925	2.98945	6.8787
plum-sugar	-1	1.96429	1.29048	28	0	0.024	0.012	0.09	9	352	2.54777	52	976	1028	1.716	2.98945	4.70545
pill-sugar	-1	1.21429	1.39728	28	0	0	0	0.04	9	134	2.13033	233	976	1209	2.36736	2.98945	5.35681
bowl-sugar	-1	1.67857	1.09048	28	0.03	0	0.015	0.28	9	726	2.86153	525	976	1501	2.72016	2.98945	5.70961
plant-sugar	-1	2.14286	1.26825	28	0	0	0	0.15	10	1415	3.15106	1302	976	2278	3.11461	2.98945	6.10406
star-soap	-1	1.82143	1.63421	28	0	0	0	0.04	8	339	2.53148	952	367	1319	2.97864	2.56467	5.54331
bottle-soap	-1	2.14286	1.4328	28	NA	0	0	0.25	10	89	1.95424	1479	367	1846	3.16997	2.56467	5.73464
bubble-soap	-1	2.42857	1.50132	28	0.13	0.036	0.083	0.1	10	817	2.91275	75	367	442	1.87506	2.56467	4.43973
university-sister	-1	1.32143	1.38921	28	0	0	0	0.09	16	71	1.85733	3526	1464	4990	3.54728	3.16554	6.71282
newspaper-sister	-1	0.321429	0.722832	28	0	0	0	0.13	15	0	0	1116	1464	2580	3.04766	3.16554	6.2132
field-railroad	-1	0.785714	1.25778	28	0	0	0	0.07	13	0	0	2327	117	2444	3.3668	2.06819	5.43499
car-railroad	-1	0.857143	1.0789	28	0	0	0	0.12	11	325	2.51322	4944	117	5061	3.69408	2.06819	5.76227
bridge-railroad	-1	1.28571	1.3012	28	0	0	0	0.47	14	227	2.35793	1034	117	1151	3.01452	2.06819	5.08271
building-railroad	-1	1	1.24722	28	0	0	0	0.25	16	700	2.84572	2854	117	2971	3.45545	2.06819	5.52364
log-radio	-1	0.535714	0.922241	28	0	0	0	0.02	8	231	2.36549	134	1503	1637	2.1271	3.17696	5.30406
tower-radio	-1	2.14286	1.53271	28	0	0	0	0.18	10	754	2.87795	832	1503	2335	2.92012	3.17696	6.09708
orchestra-radio	-1	1.74074	1.65466	27	0	0	0	0.17	14	83	1.92428	244	1503	1747	2.38739	3.17696	5.56435
phone-radio	-1	1.5	1.34715	28	0	0	0	0.22	10	5114	3.70885	1414	1503	2917	3.15045	3.17696	6.32741
magazine-radio	-1	0.592593	0.797074	27	0	0	0	0.34	13	1329	3.12385	703	1503	2206	2.84696	3.17696	6.02392
plant-radio	-1	0.214286	0.498675	28	0	0	0	0.02	10	189	2.27875	1302	1503	2805	3.11461	3.17696	6.29157
guy-radio	-1	0.928571	1.21499	28	NA	0	0	0.07	8	510	2.70842	465	1503	1968	2.66745	3.17696	5.84441
water-mouth	-1	0.714286	1.08379	28	0	0	0	0.15	10	705	2.8488	7749	2411	10160	3.88925	3.3822	7.27145
key-menu	-1	1.53571	1.57485	28	0	0	0	0.36	7	8950	3.95187	1281	130	1411	3.10755	2.11394	5.22149
water-body	-1	1.92857	1.63137	28	0	0	0	0.18	9	226131	5.35436	7749	5243	12992	3.88925	3.71958	7.60883
clock-body	-1	1.37037	1.49739	27	0	0	0	0.04	9	641	2.80754	637	5243	5880	2.80414	3.71958	6.52372
bag-body	-1	0.928571	1.15241	28	0	0	0	0.05	7	4959	3.69548	1122	5243	6365	3.04999	3.71958	6.76957
screen-alcohol	-1	0.357143	0.911421	28	0	0	0	0.01	13	410	2.61384	518	324	842	2.71433	2.51055	5.22488
guy-weed	-1	0.428571	0.835711	28	NA	0	0	0.1	7	0	0	465	167	632	2.66745	2.22272	4.89017
field-square	-1	1.17857	1.51666	28	0	0	0	0.11	11	403	2.60638	2327	1652	3979	3.3668	3.21801	6.58481
cake-square	-1	2.10714	1.68521	28	0	0	0	0.05	10	282	2.45179	383	1652	2035	2.5832	3.21801	5.80121
house-square	-1	1.25	1.37773	28	0	0	0	0.16	11	1905	3.28012	8601	1652	10253	3.93455	3.21801	7.15256
log-square	-1	0.964286	1.31887	28	0	0	0	0.13	9	173	2.24055	134	1652	1786	2.1271	3.21801	5.34511
leg-square	-1	0.214286	0.686221	28	0	0	0	0.14	9	153	2.18752	1137	1652	2789	3.05576	3.21801	6.27377
fire-rocket	-1	2.28571	1.41047	28	0	0	0	0.18	10	1330	3.12418	2738	146	2884	3.43743	2.16435	5.60178
ship-rocket	-1	1.42857	1.28894	28	0	0	0	0.11	10	202	2.3075	793	146	939	2.89927	2.16435	5.06362
ski-rocket	-1	1.17857	1.24881	28	0	0	0	0.02	9	0	0	110	146	256	2.04139	2.16435	4.20574
guy-rocket	-1	0.714286	1.15011	28	NA	0	0	-0.02	9	0	0	465	146	611	2.66745	2.16435	4.8318
engine-rocket	-1	2.07143	1.43833	28	0	0	0	0.24	12	629	2.79934	788	146	934	2.89653	2.16435	5.06088
water-rain	-1	1.25	1.29458	28	0.03	0	0.015	0.32	9	933	2.97035	7749	1279	9028	3.88925	3.10687	6.99612
pants-rain	-1	0.392857	0.875142	28	0	0	0	0.05	9	75	1.88081	282	1279	1561	2.45025	3.10687	5.55712
forest-rain	-1	3.2963	1.06752	27	0	0.019	0.0095	0.41	10	1647	3.21696	1219	1279	2498	3.086	3.10687	6.19287
sheet-rain	-1	1.82143	1.36228	28	0	0	0	0.01	9	148	2.17319	616	1279	1895	2.78958	3.10687	5.89645
jacket-rain	-1	1.03571	1.34666	28	0	0	0	0.12	10	751	2.87622	617	1279	1896	2.79029	3.10687	5.89716
chair-peacock	-1	0.107143	0.31497	28	0	0	0	0.24	12	87	1.94448	1876	52	1928	3.27323	1.716	4.98923
shelf-oven	-1	1.46429	1.17006	28	0	0	0	0.17	9	77	1.89209	246	321	567	2.39094	2.50651	4.89745
dish-oven	-1	1.07143	1.2451	28	0	0	0	0.59	8	59	1.77815	390	321	711	2.59106	2.50651	5.09757
door-oven	-1	1.21429	1.34322	28	0	0	0	0.2	8	304	2.4843	5891	321	6212	3.77019	2.50651	6.2767
pot-money	-1	1.88889	1.62512	27	0	0	0	0.06	8	1788	3.25261	416	7226	7642	2.61909	3.8589	6.47799
bag-money	-1	1.53571	1.2013	28	0	0	0	0.18	8	458	2.66181	1122	7226	8348	3.04999	3.8589	6.90889
tree-tea	-1	1.03704	1.34397	27	0	0	0	0.09	7	3361	3.5266	1293	1589	2882	3.1116	3.20112	6.31272
pot-tea	-1	1.60714	1.37003	28	0.03	0.021	0.0255	0.31	6	1942	3.28847	416	1589	2005	2.61909	3.20112	5.82021
bag-tea	-1	1.67857	1.27812	28	0	0	0	0.23	6	1544	3.18893	1122	1589	2711	3.04999	3.20112	6.25111
milk-rabbit	-1	0.5	0.922958	28	0	0	0	0.03	10	0	0	1868	189	2057	3.27138	2.27646	5.54784
flour-potato	-1	1.03571	1.26146	28	0	0	0	0.53	11	79	1.90309	462	206	668	2.66464	2.31387	4.97851
water-potato	-1	0.964286	1.13797	28	0	0	0	0.18	11	156	2.1959	7749	206	7955	3.88925	2.31387	6.20312
pie-potato	-1	0.892857	1.13331	28	0	0	0	0.43	9	511	2.70927	225	206	431	2.35218	2.31387	4.66605
salad-potato	-1	1.78571	1.42354	28	0	0.016	0.008	0.52	11	536	2.72997	281	206	487	2.44871	2.31387	4.76258
soup-potato	-1	2.21429	1.39728	28	0	0	0	0.38	10	188	2.27646	362	206	568	2.55871	2.31387	4.87258
gun-pill	-1	0.142857	0.448395	28	0	0	0	0.06	7	115	2.06446	1138	233	1371	3.05614	2.36736	5.4235
money-pill	-1	0.607143	0.916486	28	0	0	0	0.02	9	144	2.16137	7226	233	7459	3.8589	2.36736	6.22626
bottle-pill	-1	1.18519	1.2721	27	NA	0	0	0.11	10	143	2.15836	1479	233	1712	3.16997	2.36736	5.53733
jeans-dress	-1	1.77778	1.62512	27	0	0	0	0.64	10	1509	3.17898	229	1516	1745	2.35984	3.1807	5.54054
clothes-dress	-1	1.14286	1.26825	28	0.07	0.027	0.0485	0.73	12	4277	3.63124	2225	1516	3741	3.34733	3.1807	6.52803
shirt-dress	-1	2.53571	1.52709	28	0	0	0	0.61	10	31276	4.49523	812	1516	2328	2.90956	3.1807	6.09026
stage-cycle	-1	1.92857	1.38587	28	0	0	0	0.4	10	1808	3.25744	2528	471	2999	3.40278	2.67302	6.0758
dog-chocolate	-1	0.642857	1.19301	28	0	0	0	0.19	12	942	2.97451	1285	232	1517	3.1089	2.36549	5.47439
star-chocolate	-1	1.07143	1.30323	28	0	0	0	0.03	13	225	2.35411	952	232	1184	2.97864	2.36549	5.34413
cake-chocolate	-1	1.92593	1.20658	27	0.03	0.087	0.0585	0.54	13	5829	3.76567	383	232	615	2.5832	2.36549	4.94869
girl-chocolate	-1	0.571429	0.997351	28	0	0	0	0.08	13	579	2.76343	4944	232	5176	3.69408	2.36549	6.05957
house-chocolate	-1	1.07143	1.11981	28	0	0	0	0.08	14	593	2.77379	8601	232	8833	3.93455	2.36549	6.30004
ice-chocolate	-1	1.28571	1.35693	28	0	0	0	0.4	12	271	2.43457	934	232	1166	2.97035	2.36549	5.33584
nose-chocolate	-1	0.481481	1.08735	27	0	0	0	0.16	13	0	0	1307	232	1539	3.11628	2.36549	5.48177
candy-chocolate	-1	2.5	1.34715	28	NA	0.049	0.049	0.62	14	4158	3.61899	113	232	345	2.05308	2.36549	4.41857
soup-chocolate	-1	0.607143	0.831745	28	0	0	0	0.49	13	77	1.89209	362	232	594	2.55871	2.36549	4.9242
car-cattle	-1	0.607143	0.99403	28	0	0	0	0.03	9	110	2.04532	4944	568	5512	3.69408	2.75435	6.44843
truck-cattle	-1	0.851852	1.19948	27	0	0	0	0.13	11	166	2.22272	444	568	1012	2.64738	2.75435	5.40173
farmer-cattle	-1	1.42857	1.13622	28	0.01	0.01	0.01	0.39	12	62	1.79934	562	568	1130	2.74974	2.75435	5.50409
chicken-farmer	1	3.68966	0.603765	29	0	0	0	0.23	13	7754	3.88958	534	562	1096	2.72754	2.74974	5.47728
chicken-rib	1	3	1.38873	29	0	0	0	0.15	10	101	2.0086	534	44	578	2.72754	1.64345	4.37099
chicken-pot	1	1.86207	1.35552	29	0	0	0	0.39	10	20389	4.30942	534	416	950	2.72754	2.61909	5.34663
chicken-pen	1	2.89655	1.67641	29	0	0	0	0.25	10	2359	3.37291	534	349	883	2.72754	2.54283	5.27037
ankle-bracelet	1	4	0	29	0.01	0.049	0.0295	0.16	13	62618	4.79671	185	65	250	2.26717	1.81291	4.08008
summer-bike	1	2.44828	1.35188	29	0	0	0	0.14	10	1376	3.13893	2165	153	2318	3.33546	2.18469	5.52015
summer-beach	1	3.10345	1.26335	29	0.02	0.071	0.0455	0.26	11	15472	4.18957	2165	1060	3225	3.33546	3.02531	6.36077
summer-sun	1	3.82759	0.539111	29	0.12	0.121	0.1205	0.34	9	96518	4.98461	2165	2689	4854	3.33546	3.42959	6.76505
summer-ocean	1	2.48276	1.4046	29	0	0	0	0.12	11	646	2.8109	2165	436	2601	3.33546	2.63949	5.97495
summer-sky	1	3.93103	0.257881	29	0	0	0	0.19	9	20262	4.3067	2165	1380	3545	3.33546	3.13988	6.47534
summer-rose	1	3.27586	1.22172	29	0	0	0	0.2	10	1741	3.24105	2165	1356	3521	3.33546	3.13226	6.46772
summer-house	1	3.86207	0.742781	29	0.01	0	0.005	0.23	11	43247	4.63597	2165	8601	10766	3.33546	3.93455	7.27001
summer-clothes	1	3.86207	0.441114	29	0	0	0	0.24	13	26377	4.42124	2165	2225	4390	3.33546	3.34733	6.68279
summer-hay	1	2.41379	1.40197	29	0	0	0	0.3	9	762	2.88252	2165	266	2431	3.33546	2.42488	5.76034
summer-beard	1	1.72414	1.46132	29	0	0	0	0.15	11	64	1.81291	2165	397	2562	3.33546	2.59879	5.93425
summer-holiday	1	3.82143	0.611832	28	0.02	0	0.01	0.31	13	102524	5.01083	2165	1036	3201	3.33546	3.01536	6.35082
summer-home	1	3.89655	0.309934	29	0	0	0	0.28	10	76764	4.88516	2165	8831	10996	3.33546	3.94601	7.28147
summer-rain	1	3.72414	1.03152	29	0.02	0	0.01	0.26	10	51143	4.70879	2165	1279	3444	3.33546	3.10687	6.44233
summer-dress	1	4	0	29	0	0	0	0.18	11	40079	4.60293	2165	1516	3681	3.33546	3.1807	6.51616
summer-building	1	2.62069	1.49795	29	0	0	0	0.16	14	1683	3.22634	2165	2854	5019	3.33546	3.45545	6.79091
orchestra-money	1	1.89655	1.56627	29	0	0	0	0.01	14	0	0	244	7226	7470	2.38739	3.8589	6.24629
lake-bed	1	2.17241	1.75395	29	0	0	0	0.07	7	29428	4.46878	718	4376	5094	2.85612	3.64108	6.4972
lake-forest	1	1.44828	1.27016	29	0	0.016	0.008	0.19	10	17978	4.25477	718	1219	1937	2.85612	3.086	5.94212
lake-house	1	4	0	29	0	0	0	0.09	9	22601	4.35415	718	8601	9319	2.85612	3.93455	6.79067
goat-milk	1	3.68966	1.03866	29	0.16	0.243	0.2015	0.3	8	41685	4.61999	209	1868	2077	2.32015	3.27138	5.59153
goat-meat	1	3.75862	0.576639	29	0	0	0	0.35	8	26835	4.42872	209	1280	1489	2.32015	3.10721	5.42736
goat-cheese	1	3.82759	0.75918	29	0.01	0.021	0.0155	0.34	10	144824	5.16084	209	497	706	2.32015	2.69636	5.01651
frog-leg	1	3.93103	0.371391	29	0.05	0	0.025	0.1	7	2551	3.40688	74	1137	1211	1.86923	3.05576	4.92499
frog-soup	1	2.41379	1.52403	29	0	0	0	0.03	8	4305	3.63407	74	362	436	1.86923	2.55871	4.42794
fork-leg	1	0.448276	0.948164	29	0	0	0	0.16	7	4503	3.6536	243	1137	1380	2.38561	3.05576	5.44137
dime-bag	1	3.06897	1.38696	29	0	0	0	0.41	7	4922	3.69223	66	1122	1188	1.81954	3.04999	4.86953
coin-door	1	0.655172	1.04457	29	0	0	0	0.02	8	6636	3.82197	140	5891	6031	2.14613	3.77019	5.91632
coin-money	1	2.41379	1.42722	29	0.2	0.436	0.318	0.5	9	12720	4.10452	140	7226	7366	2.14613	3.8589	6.00503
coin-guy	1	2.10714	1.49912	28	0	0	0	0.08	7	120	2.08279	140	465	605	2.14613	2.66745	4.81358
cloud-forest	1	0.655172	1.14255	29	0	0	0	0.06	11	51301	4.71013	560	1219	1779	2.74819	3.086	5.83419
cloud-rain	1	1.41379	0.779984	29	0.19	0.307	0.2485	0.53	9	550	2.74115	560	1279	1839	2.74819	3.10687	5.85506
cloud-picture	1	2.03448	1.37536	29	0	0	0	0.11	12	1953	3.29092	560	1905	2465	2.74819	3.27989	6.02808
cloud-building	1	0.482759	1.02193	29	0	0	0	0.06	13	532	2.72673	560	2854	3414	2.74819	3.45545	6.20364
clock-police	1	0.448276	0.985111	29	0	0	0	0.1	11	1308	3.11694	637	3770	4407	2.80414	3.57634	6.38048
clock-boy	1	1.17241	1.19729	29	0	0	0	0.12	8	103	2.01703	637	3876	4513	2.80414	3.58838	6.39252
clock-cycle	1	2.13793	1.24568	29	0	0	0	0.03	10	120608	5.08138	637	471	1108	2.80414	2.67302	5.47716
clock-face	1	3.34483	1.2614	29	0.05	0	0.025	0.14	9	49418	4.69389	637	8000	8637	2.80414	3.90309	6.70723
window-garden	1	2	1.38873	29	0.01	0	0.005	0.37	12	1912	3.28171	2372	1998	4370	3.37511	3.3006	6.67571
window-seat	1	3.82759	0.75918	29	0	0	0	0.32	10	70305	4.84699	2372	1396	3768	3.37511	3.14489	6.52
telephone-log	1	2.72414	1.46132	29	0	0	0	0.05	12	2529	3.40312	1810	134	1944	3.25768	2.1271	5.38478
telephone-book	1	4	0	29	0	0.021	0.0105	0.12	13	92816	4.96763	1810	4932	6742	3.25768	3.69302	6.9507
telephone-guy	1	3.55172	1.02072	29	0	0	0	0.12	12	387	2.58883	1810	465	2275	3.25768	2.66745	5.92513
soup-kitchen	1	3.72414	0.882227	29	0.02	0	0.01	0.51	11	79082	4.89808	362	1890	2252	2.55871	3.27646	5.83517
soup-pot	1	3.62069	0.941647	29	0	0	0	0.53	7	30322	4.48177	362	416	778	2.55871	2.61909	5.1778
soup-bag	1	1.37931	1.29322	29	0	0	0	0.22	7	80	1.90849	362	1122	1484	2.55871	3.04999	5.6087
soup-bowl	1	4	0	29	0.06	0.036	0.048	0.63	8	27703	4.44254	362	525	887	2.55871	2.72016	5.27887
sheet-rock	1	3.31034	1.41682	29	0	0	0	0.02	9	59500	4.77452	616	1426	2042	2.78958	3.15412	5.9437
rat-swimming	1	1.92857	1.60851	28	0	0	0	0.13	11	239	2.38021	156	490	646	2.19312	2.6902	4.88332
rat-face	1	2.58621	1.47642	29	0	0	0	0.14	7	737	2.86806	156	8000	8156	2.19312	3.90309	6.09621
prison-ship	1	2.46429	1.50264	28	0	0	0	0.12	10	7457	3.87262	1239	793	2032	3.09307	2.89927	5.99234
prison-house	1	2.53571	1.34666	28	0	0	0	0.1	11	9065	3.95742	1239	8601	9840	3.09307	3.93455	7.02762
prison-clothes	1	3.62069	0.820008	29	0.01	0	0.005	0.12	13	3025	3.48087	1239	2225	3464	3.09307	3.34733	6.4404
prison-garden	1	2.82759	1.13606	29	0	0	0	0.04	12	512	2.71012	1239	1998	3237	3.09307	3.3006	6.39367
prison-nurse	1	3.41379	0.982607	29	0	0	0	0.08	11	1432	3.15625	1239	592	1831	3.09307	2.77232	5.86539
prison-door	1	3.7931	0.773642	29	0	0	0	0.13	10	5708	3.75656	1239	5891	7130	3.09307	3.77019	6.86326
prison-radio	1	2.86207	1.15648	29	0	0	0	0.09	11	284	2.45484	1239	1503	2742	3.09307	3.17696	6.27003
prison-building	1	3.68966	0.849514	29	0	0	0	0.19	14	5623	3.75005	1239	2854	4093	3.09307	3.45545	6.54852
prison-van	1	3.10345	1.26335	29	0	0	0	0.17	9	3526	3.54741	1239	971	2210	3.09307	2.98722	6.08029
onion-bulb	1	3	1.62569	29	0	0	0	0.2	9	2589	3.4133	170	116	286	2.23045	2.06446	4.29491
onion-soup	1	4	0	29	0.08	0	0.04	0.34	9	62414	4.79529	170	362	532	2.23045	2.55871	4.78916
onion-bag	1	2.53571	1.34666	28	0	0	0	0.17	8	2121	3.32675	170	1122	1292	2.23045	3.04999	5.28044
meat-bird	1	0.689655	1.0725	29	0	0	0	0.08	8	495	2.69548	1280	752	2032	3.10721	2.87622	5.98343
meat-guy	1	3.25	0.887151	28	0	0	0	0.02	7	635	2.80346	1280	465	1745	3.10721	2.66745	5.77466
farmer-wife	1	2.51724	1.4046	29	0.11	0	0.055	0.31	10	377	2.57749	562	3777	4339	2.74974	3.57715	6.32689
whale-milk	1	2.24138	1.52726	29	NA	0	0	0.11	9	173	2.24055	104	1868	1972	2.01703	3.27138	5.28841
whale-swimming	1	2.82759	1.4897	29	NA	0	0	0.3	13	4556	3.65868	104	490	594	2.01703	2.6902	4.70723
whale-meat	1	3.17241	1.28366	29	NA	0	0	0.04	9	30336	4.48197	104	1280	1384	2.01703	3.10721	5.12424
snow-water	1	1.44828	1.37805	29	0	0	0	0.15	9	21892	4.34031	1055	7749	8804	3.02325	3.88925	6.9125
snow-truck	1	3.62069	0.621852	29	0	0	0	0.09	9	859	2.9345	1055	444	1499	3.02325	2.64738	5.67063
snow-nose	1	0.689655	1.13715	29	0	0	0	0.19	8	497	2.69723	1055	1307	2362	3.02325	3.11628	6.13953
snow-cave	1	3.44828	0.948164	29	0	0	0	0.14	8	7904	3.8979	1055	491	1546	3.02325	2.69108	5.71433
snow-bird	1	2.58621	1.42722	29	0	0	0	0.04	8	2617	3.41797	1055	752	1807	3.02325	2.87622	5.89947
road-bed	1	1	1.36277	29	0.01	0	0.005	0.03	7	11777	4.07107	3791	4376	8167	3.57875	3.64108	7.21983
road-cafe	1	1.51724	1.45457	29	0	0	0	0.27	8	208	2.32015	3791	342	4133	3.57875	2.53403	6.11278
road-truck	1	1.31034	1.00369	29	0	0	0	0.47	9	18668	4.27112	3791	444	4235	3.57875	2.64738	6.22613
road-shoe	1	0.37931	0.862463	29	0	0	0	0.17	8	5402	3.73263	3791	253	4044	3.57875	2.40312	5.98187
road-vehicle	1	2.75862	1.18488	29	0.01	0	0.005	0.33	11	107665	5.03208	3791	383	4174	3.57875	2.5832	6.16195
road-building	1	1.80702	1.61951	57	0	0	0	0.11	12	100355	5.00154	3791	2854	6645	3.57875	3.45545	7.0342
grape-vine	1	3.96429	0.188982	28	0.24	0.219	0.2295	0.17	9	26811	4.42833	37	46	83	1.5682	1.66276	3.23096
grape-farmer	1	3.55172	0.909718	29	0	0	0	0.21	11	757	2.87967	37	562	599	1.5682	2.74974	4.31794
grape-juice	1	4	0	29	0.05	0.089	0.0695	0.17	10	132854	5.12338	37	365	402	1.5682	2.56229	4.13049
door-bell	1	3.93103	0.371391	29	0.01	0.011	0.0105	0.36	8	48068	4.68187	5891	507	6398	3.77019	2.70501	6.4752
door-key	1	3.10345	1.29131	29	0.01	0.011	0.0105	0.22	7	18660	4.27093	5891	1281	7172	3.77019	3.10755	6.87774
typewriter-key	1	3.46429	1.34666	28	NA	0.041	0.041	0.4	13	1709	3.233	157	1281	1438	2.1959	3.10755	5.30345
shoe-phone	1	0.241379	0.635563	29	0	0	0	0.11	9	2229	3.3483	253	1414	1667	2.40312	3.15045	5.55357
shoe-circle	1	0.724138	0.882227	29	0	0	0	0.1	10	359	2.5563	253	861	1114	2.40312	2.935	5.33812
palace-window	1	3.55172	1.15221	29	NA	0	0	0.14	12	865	2.93752	761	2372	3133	2.88138	3.37511	6.25649
mouse-milk	1	1.75862	1.37983	29	0	0	0	0.12	9	777	2.89098	146	1868	2014	2.16435	3.27138	5.43573
library-shelf	1	3.71429	0.712697	28	0	0	0	0.31	12	9915	3.99634	942	246	1188	2.97405	2.39094	5.36499
library-door	1	3.92857	0.262265	28	0	0	0	0.07	11	7737	3.88863	942	5891	6833	2.97405	3.77019	6.74424
library-book	1	4	0	29	0.32	0.794	0.557	0.74	11	75012	4.87514	942	4932	5874	2.97405	3.69302	6.66707
library-toilet	1	3.24138	1.02313	29	0	0	0	0.08	13	93	1.97313	942	415	1357	2.97405	2.61805	5.5921
home-television	1	3.48276	1.08958	29	0	0	0	0.15	14	11058	4.04372	8831	2033	10864	3.94601	3.30814	7.25415
home-field	1	3.24138	1.29987	29	0	0	0	0.08	9	79476	4.90024	8831	2327	11158	3.94601	3.3668	7.31281
home-fire	1	2.51724	1.29892	29	0.01	0	0.005	0.16	8	38907	4.59004	8831	2738	11569	3.94601	3.43743	7.38344
home-refrigerator	1	3.27586	1.09859	29	0	0	0	0.27	16	2759	3.44091	8831	152	8983	3.94601	2.18184	6.12785
home-boy	1	2.68966	1.25651	29	0	0	0	0.25	7	9308	3.9689	8831	3876	12707	3.94601	3.58838	7.53439
home-garden	1	3.55556	0.751068	27	0.01	0	0.005	0.32	10	108307	5.03466	8831	1998	10829	3.94601	3.3006	7.24661
home-gym	1	3.51724	1.02193	29	0	0	0	0.24	7	141233	5.14994	8831	73	8904	3.94601	1.86332	5.80933
home-window	1	2.55172	1.37805	29	0	0	0	0.21	10	13431	4.12814	8831	2372	11203	3.94601	3.37511	7.32112
home-telephone	1	3.89655	0.409253	29	0	0	0	0.2	13	115679	5.06326	8831	1810	10641	3.94601	3.25768	7.20369
home-road	1	1.86207	1.27403	29	0	0	0	0.17	8	3465	3.53983	8831	3791	12622	3.94601	3.57875	7.52476
home-library	1	2.65517	1.49465	29	0	0	0	0.17	11	33568	4.52594	8831	942	9773	3.94601	2.97405	6.92006
home-radio	1	2.96552	1.05162	29	0	0	0	0.15	9	6886	3.83803	8831	1503	10334	3.94601	3.17696	7.12297
home-oven	1	2.86207	1.18696	29	0	0	0	0.21	8	12021	4.07998	8831	321	9152	3.94601	2.50651	6.45252
home-crib	1	1.58621	1.32334	29	0	0	0	0.15	8	119	2.07918	8831	19	8850	3.94601	1.27875	5.22476
home-stove	1	3.06897	1.19317	29	0	0	0	0.28	9	454	2.65801	8831	299	9130	3.94601	2.47567	6.42168
home-school	1	3.42857	1.16837	28	0.01	0	0.005	0.42	10	268223	5.4285	8831	6984	15815	3.94601	3.8441	7.79011
home-building	1	2.27586	1.30648	29	0	0	0	0.23	12	270376	5.43197	8831	2854	11685	3.94601	3.45545	7.40146
flood-stage	1	0.896552	1.39757	29	0	0	0	0.09	10	74469	4.87198	268	2528	2796	2.42813	3.40278	5.83091
crab-cake	1	3.72414	1.03152	29	0	0	0	0.03	8	24328	4.38612	81	383	464	1.90849	2.5832	4.49169
crab-meat	1	3.93103	0.371391	29	0.02	0.081	0.0505	0.07	8	64112	4.80695	81	1280	1361	1.90849	3.10721	5.0157
crab-grass	1	2.86207	1.59741	29	0	0	0	0.16	9	6975	3.84361	81	1483	1564	1.90849	3.17114	5.07963
cottage-garden	1	2.82759	1.44096	29	0	0	0	0.45	13	32533	4.51234	555	1998	2553	2.74429	3.3006	6.04489
cottage-home	1	2.96429	1.26146	28	0.02	0.04	0.03	0.37	11	38768	4.58848	555	8831	9386	2.74429	3.94601	6.6903
cottage-cheese	1	3.86207	0.742781	29	0.01	0.206	0.108	0.34	13	203780	5.30916	555	497	1052	2.74429	2.69636	5.44065
corn-flour	1	3.27586	1.33354	29	0	0	0	0.55	9	28636	4.45693	445	462	907	2.64836	2.66464	5.313
corn-field	1	3.72414	0.921821	29	0.15	0.043	0.0965	0.17	9	34784	4.54139	445	2327	2772	2.64836	3.3668	6.01516
corn-dog	1	3.96429	0.188982	28	0	0	0	0.05	7	11339	4.05461	445	1285	1730	2.64836	3.1089	5.75726
corn-salad	1	3.03571	1.40059	28	0	0	0	0.22	9	6758	3.82988	445	281	726	2.64836	2.44871	5.09707
corn-bread	1	4	0	29	0.01	0.029	0.0195	0.39	9	52553	4.72061	445	1327	1772	2.64836	3.12287	5.77123
corn-farmer	1	3.55172	1.02072	29	0	0	0	0.6	10	2576	3.41111	445	562	1007	2.64836	2.74974	5.3981
corn-sugar	1	1.53571	1.40059	28	0	0	0	0.23	9	10795	4.03326	445	976	1421	2.64836	2.98945	5.63781
cliff-tree	1	0.862069	0.87522	29	0	0	0	0.15	9	49	1.69897	264	1293	1557	2.4216	3.1116	5.5332
smoke-screen	1	3.2069	1.31961	29	0.03	0	0.015	0.07	11	52913	4.72357	1050	518	1568	3.02119	2.71433	5.73552
smoke-cloud	1	3.51724	1.15328	29	0	0	0	0.19	10	6842	3.83525	1050	560	1610	3.02119	2.74819	5.76938
pup-tent	1	1.51724	1.72421	29	0.01	NA	0.01	0.22	7	8581	3.93359	16	657	673	1.20412	2.81757	4.02169
foot-hill	1	2.86207	1.32891	29	0	0	0	0.38	8	3898	3.59095	1797	1258	3055	3.25455	3.09968	6.35423
child-mother	1	1.34483	1.39581	29	0	0.03	0.015	0.23	11	1969	3.29447	7645	7356	15001	3.88338	3.86664	7.75002
child-seat	1	3.65517	0.856732	29	0	0	0	0.1	9	63860	4.80524	7645	1396	9041	3.88338	3.14489	7.02827
wolf-teeth	1	3.51724	1.02193	29	0.03	0.027	0.0285	0.1	9	1842	3.26553	119	1396	1515	2.07555	3.14489	5.22044
wolf-meat	1	2.86207	1.30176	29	0	0	0	0.24	8	445	2.64933	119	1280	1399	2.07555	3.10721	5.18276
wolf-spider	1	1.96552	1.76236	29	0	0	0	0.09	10	23538	4.37179	119	73	192	2.07555	1.86332	3.93887
vodka-bottle	1	3.96552	0.185695	29	0.01	0.021	0.0155	0.34	11	6832	3.83461	82	1479	1561	1.91381	3.16997	5.08378
sugar-water	1	3.58621	0.907006	29	0	0	0	0.2	10	32303	4.50926	976	7749	8725	2.98945	3.88925	6.8787
sugar-plum	1	3.37931	1.17758	29	0	0	0	0.09	9	9760	3.98949	976	52	1028	2.98945	1.716	4.70545
sugar-pill	1	3.55172	1.02072	29	0	0	0	0.04	9	18637	4.2704	976	233	1209	2.98945	2.36736	5.35681
sugar-bowl	1	3.86207	0.441114	29	0.01	0	0.005	0.28	9	65527	4.81643	976	525	1501	2.98945	2.72016	5.70961
sugar-plant	1	3.2069	1.29227	29	0	0	0	0.15	10	4353	3.63889	976	1302	2278	2.98945	3.11461	6.10406
soap-star	1	2.71429	1.67458	28	0	0	0	0.04	8	19412	4.28809	367	952	1319	2.56467	2.97864	5.54331
soap-bottle	1	3.7931	0.491304	29	0	0	0	0.25	10	1697	3.22994	367	1479	1846	2.56467	3.16997	5.73464
soap-bubble	1	3.74074	0.813	27	0.02	0.033	0.0265	0.1	10	16260	4.21115	367	75	442	2.56467	1.87506	4.43973
sister-university	1	2.41379	1.65868	29	0	0	0	0.09	16	1573	3.197	1464	3526	4990	3.16554	3.54728	6.71282
sister-newspaper	1	1.48276	1.52645	29	0	0	0	0.13	15	2275	3.35717	1464	1116	2580	3.16554	3.04766	6.2132
railroad-field	1	1	1.24722	28	0	0	0	0.07	13	275	2.44091	117	2327	2444	2.06819	3.3668	5.43499
railroad-car	1	3.75862	0.786274	29	0.03	0.021	0.0255	0.12	11	29225	4.46577	117	4944	5061	2.06819	3.69408	5.76227
railroad-bridge	1	3.51724	0.949462	29	0.01	0	0.005	0.47	14	47379	4.6756	117	1034	1151	2.06819	3.01452	5.08271
railroad-building	1	2.7931	1.37267	29	0	0	0	0.25	16	4496	3.65292	117	2854	2971	2.06819	3.45545	5.52364
radio-log	1	1.27586	1.4116	29	0	0	0	0.02	8	3508	3.54518	1503	134	1637	3.17696	2.1271	5.30406
radio-tower	1	3.68966	0.890564	29	0	0	0	0.18	10	29472	4.46942	1503	832	2335	3.17696	2.92012	6.09708
radio-orchestra	1	2.10345	1.5433	29	0	0	0	0.17	14	1039	3.01703	1503	244	1747	3.17696	2.38739	5.56435
radio-phone	1	1.75	1.26564	28	0	0	0	0.22	10	10878	4.03659	1503	1414	2917	3.17696	3.15045	6.32741
radio-magazine	1	1.44828	1.52564	29	0	0	0	0.34	13	6618	3.82079	1503	703	2206	3.17696	2.84696	6.02392
radio-plant	1	0.793103	1.23576	29	0	0	0	0.02	10	398	2.60097	1503	1302	2805	3.17696	3.11461	6.29157
radio-guy	1	3.37931	0.97884	29	0	0	0	0.07	8	8677	3.93842	1503	465	1968	3.17696	2.66745	5.84441
mouth-water	1	1.7931	1.39845	29	0.04	0.011	0.0255	0.15	10	41114	4.614	2411	7749	10160	3.3822	3.88925	7.27145
menu-key	1	1.68966	1.44181	29	0	NA	0	0.36	7	17420	4.24107	130	1281	1411	2.11394	3.10755	5.22149
body-water	1	1.62069	1.23675	29	0	0	0	0.18	9	47524	4.67692	5243	7749	12992	3.71958	3.88925	7.60883
body-clock	1	1.65517	1.67494	29	0	0	0	0.04	9	27889	4.44545	5243	637	5880	3.71958	2.80414	6.52372
body-bag	1	3.93103	0.257881	29	0	0	0	0.05	7	37283	4.57152	5243	1122	6365	3.71958	3.04999	6.76957
alcohol-screen	1	0.896552	1.17549	29	0	0	0	0.01	13	2205	3.34361	324	518	842	2.51055	2.71433	5.22488
weed-guy	1	3.17241	1.25553	29	0	0	0	0.1	7	215	2.33445	167	465	632	2.22272	2.66745	4.89017
square-field	1	3	1.16496	29	0	0	0	0.11	11	3799	3.57978	1652	2327	3979	3.21801	3.3668	6.58481
square-cake	1	3.48276	0.784706	29	0	0	0	0.05	10	8387	3.92366	1652	383	2035	3.21801	2.5832	5.80121
square-house	1	3.58621	0.682288	29	0	0	0	0.16	11	3341	3.52401	1652	8601	10253	3.21801	3.93455	7.15256
square-log	1	1.89655	1.5433	29	0	0	0	0.13	9	986	2.99432	1652	134	1786	3.21801	2.1271	5.34511
square-leg	1	1.41379	1.7012	29	0	0	0	0.14	9	13761	4.13868	1652	1137	2789	3.21801	3.05576	6.27377
rocket-fire	1	2.34483	1.47057	29	0.03	0.042	0.036	0.18	10	14823	4.17097	146	2738	2884	2.16435	3.43743	5.60178
rocket-ship	1	3.68966	1.03866	29	0.15	0.139	0.1445	0.11	10	32055	4.50591	146	793	939	2.16435	2.89927	5.06362
rocket-ski	1	0.931034	0.923156	29	0	0	0	0.02	9	176	2.24797	146	110	256	2.16435	2.04139	4.20574
rocket-guy	1	2.72414	1.62341	29	0	0	0	-0.02	9	496	2.69636	146	465	611	2.16435	2.66745	4.8318
rocket-engine	1	3.58621	0.866736	29	0.02	0	0.01	0.24	12	45299	4.6561	146	788	934	2.16435	2.89653	5.06088
rain-water	1	3.53571	1.17006	28	0.02	0.058	0.039	0.32	9	109609	5.03985	1279	7749	9028	3.10687	3.88925	6.99612
rain-pants	1	3.27586	0.959782	29	0	0	0	0.05	9	8386	3.92361	1279	282	1561	3.10687	2.45025	5.55712
rain-forest	1	4	0	29	0.01	0	0.005	0.41	10	415780	5.61886	1279	1219	2498	3.10687	3.086	6.19287
rain-sheet	1	1.03571	1.29048	28	0	0	0	0.01	9	951	2.97864	1279	616	1895	3.10687	2.78958	5.89645
rain-jacket	1	4	0	29	0	0	0	0.12	10	30335	4.48196	1279	617	1896	3.10687	2.79029	5.89716
peacock-chair	1	1.24138	1.50369	29	0	NA	0	0.24	12	545	2.73719	52	1876	1928	1.716	3.27323	4.98923
oven-shelf	1	3.17241	1.22675	29	0	0	0	0.17	9	2559	3.40824	321	246	567	2.50651	2.39094	4.89745
oven-dish	1	3.10345	1.04693	29	0.01	0	0.005	0.59	8	4030	3.60541	321	390	711	2.50651	2.59106	5.09757
oven-door	1	3.89655	0.309934	29	0.03	0	0.015	0.2	8	40766	4.61031	321	5891	6212	2.50651	3.77019	6.2767
money-pot	1	3.28571	0.9759	28	0.01	0	0.005	0.06	8	5423	3.73432	7226	416	7642	3.8589	2.61909	6.47799
money-bag	1	3.71429	0.809991	28	0.02	0	0.01	0.18	8	12189	4.086	7226	1122	8348	3.8589	3.04999	6.90889
tea-tree	1	2.10345	1.81944	29	0	0	0	0.09	7	146220	5.16501	1589	1293	2882	3.20112	3.1116	6.31272
tea-pot	1	4	0	29	0.06	0.013	0.0365	0.31	6	62966	4.79911	1589	416	2005	3.20112	2.61909	5.82021
tea-bag	1	4	0	29	0.01	0.087	0.0485	0.23	6	71694	4.85549	1589	1122	2711	3.20112	3.04999	6.25111
rabbit-milk	1	2	1.5353	29	0	0	0	0.03	10	431	2.63548	189	1868	2057	2.27646	3.27138	5.54784
potato-flour	1	2.17241	1.5369	29	0	0	0	0.53	11	8530	3.931	206	462	668	2.31387	2.66464	4.97851
potato-water	1	1.65517	1.49465	29	0	0	0	0.18	11	3278	3.51574	206	7749	7955	2.31387	3.88925	6.20312
potato-pie	1	3.06897	1.41247	29	0.03	0	0.015	0.43	9	19280	4.28513	206	225	431	2.31387	2.35218	4.66605
potato-salad	1	4	0	29	0.04	0.027	0.0335	0.52	11	136401	5.13482	206	281	487	2.31387	2.44871	4.76258
potato-soup	1	3.89655	0.409253	29	0.01	0	0.005	0.38	10	38436	4.58475	206	362	568	2.31387	2.55871	4.87258
pill-gun	1	0.931034	1.33446	29	0	0	0	0.06	7	359	2.5563	233	1138	1371	2.36736	3.05614	5.4235
pill-money	1	2.03448	1.59201	29	0	0	0	0.02	9	629	2.79934	233	7226	7459	2.36736	3.8589	6.22626
pill-bottle	1	3.89655	0.409253	29	0.02	0	0.01	0.11	10	13638	4.13478	233	1479	1712	2.36736	3.16997	5.53733
dress-jeans	1	2.7931	1.29227	29	0	0	0	0.64	10	1283	3.10857	1516	229	1745	3.1807	2.35984	5.54054
dress-clothes	1	3.58621	1.05279	29	0.07	0.055	0.0625	0.73	12	24997	4.39791	1516	2225	3741	3.1807	3.34733	6.52803
dress-shirt	1	3.7931	0.773642	29	0	0.016	0.008	0.61	10	167155	5.22312	1516	812	2328	3.1807	2.90956	6.09026
cycle-stage	1	0.965517	1.40109	29	NA	0	0	0.4	10	14592	4.16414	471	2528	2999	2.67302	3.40278	6.0758
chocolate-dog	1	1.31034	1.31213	29	0	0	0	0.19	12	1310	3.1176	232	1285	1517	2.36549	3.1089	5.47439
chocolate-star	1	1.89655	1.47224	29	0	0	0	0.03	13	1014	3.00647	232	952	1184	2.36549	2.97864	5.34413
chocolate-cake	1	4	0	28	0.03	0.061	0.0455	0.54	13	505651	5.70385	232	383	615	2.36549	2.5832	4.94869
chocolate-girl	1	1.7931	1.49712	29	0	0	0	0.08	13	3729	3.57171	232	4944	5176	2.36549	3.69408	6.05957
chocolate-house	1	2.17857	1.44154	28	0	0	0	0.08	14	1068	3.02898	232	8601	8833	2.36549	3.93455	6.30004
chocolate-ice	1	0.931034	1.19317	29	1	CREAM	0.5	0.4	12	44178	4.64522	232	934	1166	2.36549	2.97035	5.33584
chocolate-nose	1	1.03448	1.32241	29	0	0	0	0.16	13	562	2.75051	232	1307	1539	2.36549	3.11628	5.48177
chocolate-candy	1	4	0	29	0	0.196	0.098	0.62	14	43613	4.63963	232	113	345	2.36549	2.05308	4.41857
chocolate-soup	1	2.31034	1.36548	29	0	0	0	0.49	13	1869	3.27184	232	362	594	2.36549	2.55871	4.9242
cattle-car	1	2.65517	1.49465	29	0	0	0	0.03	9	5816	3.7647	568	4944	5512	2.75435	3.69408	6.44843
cattle-truck	1	3.44828	1.12078	29	0	0	0	0.13	11	5214	3.71725	568	444	1012	2.75435	2.64738	5.40173
cattle-farmer	1	3.82759	0.75918	29	0	0	0	0.39	12	4351	3.63869	568	562	1130	2.75435	2.74974	5.50409
home-cattle	-1	1.03448	1.26725	29	0	0	0	0.09	10	160	2.20683	8831	568	9399	3.94601	2.75435	6.70036
door-cage	-1	1	1.08866	28	0	0	0	0.42	8	714	2.85431	5891	225	6116	3.77019	2.35218	6.12237
apple-tomato	-1	0.689655	1.03866	29	0	0	0	0.31	11	46	1.6721	315	123	438	2.49831	2.08991	4.58822
salad-tomato	-1	1.37931	1.11528	29	0	0.039	0.0195	0.66	11	660	2.8202	281	123	404	2.44871	2.08991	4.53862
soup-tomato	-1	1.03448	0.981353	29	0.18	0.103	0.1415	0.55	10	289	2.4624	362	123	485	2.55871	2.08991	4.64862
plant-tomato	-1	1.34483	1.07822	29	0	0	0	0.39	11	597	2.7767	1302	123	1425	3.11461	2.08991	5.20452
juice-tomato	-1	1.13793	0.953345	29	0.05	0	0.025	0.35	11	353	2.549	365	123	488	2.56229	2.08991	4.6522
clothes-stage	-1	0.62069	1.01467	29	0	0	0	0.08	12	59	1.77815	2225	2528	4753	3.34733	3.40278	6.75011
breast-stage	-1	0.724138	1.30648	29	0	0	0	0.15	11	324	2.51188	774	2528	3302	2.88874	3.40278	6.29152
door-stage	-1	0.689655	0.849514	29	0	0	0	0.01	9	508	2.70672	5891	2528	8419	3.77019	3.40278	7.17297
tights-stage	-1	0.37931	0.676852	29	0	NA	0	0.07	11	0	0	63	2528	2591	1.79934	3.40278	5.20212
vehicle-stage	-1	0.551724	0.948164	29	0	0	0	0.08	12	641	2.80754	383	2528	2911	2.5832	3.40278	5.98598
face-stage	-1	0.241379	0.635563	29	0	0	0	0.06	9	410	2.61384	8000	2528	10528	3.90309	3.40278	7.30587
star-ski	-1	0.413793	0.824502	29	0	0	0	0.08	7	2989	3.47567	952	110	1062	2.97864	2.04139	5.02003
mask-ski	-1	0.793103	0.901559	29	0	0.018	0.009	0.18	7	205	2.31387	253	110	363	2.40312	2.04139	4.44451
cap-ski	-1	0.5	0.793492	28	0	0	0	0.13	6	725	2.86094	489	110	599	2.68931	2.04139	4.7307
jacket-ski	-1	0.689655	0.967451	29	0	0	0	0.3	9	1800	3.25551	617	110	727	2.79029	2.04139	4.83168
tights-ski	-1	0.535714	0.838082	28	0	NA	0	0.18	9	0	0	63	110	173	1.79934	2.04139	3.84073
cabin-ski	-1	1.06897	0.961065	29	0	0	0	0.22	8	136	2.13672	485	110	595	2.68574	2.04139	4.72713
fisherman-lobster	-1	0.931034	1.27982	29	NA	NA	NA	0.52	16	0	0	64	36	100	1.80618	1.5563	3.36248
star-earth	-1	0.103448	0.309934	29	0	0	0	0.21	9	698	2.84448	952	2204	3156	2.97864	3.34321	6.32185
moon-earth	-1	0.103448	0.409253	29	0	0	0	0.4	9	620	2.79309	951	2204	3155	2.97818	3.34321	6.32139
sheet-crib	-1	0.241379	0.576639	29	0	0	0	0.07	9	265	2.42488	616	19	635	2.78958	1.27875	4.06833
door-crate	-1	1.03448	1.23874	29	0	0	0	0.3	9	161	2.20952	5891	48	5939	3.77019	1.68124	5.45143
steak-salmon	-1	1.17241	1.22675	29	0	0	0	0.14	11	58	1.77085	146	216	362	2.16435	2.33445	4.4988
pie-salmon	-1	0.413793	0.732766	29	0	0	0	0.05	9	0	0	225	216	441	2.35218	2.33445	4.68663
dish-salmon	-1	0.724138	0.959782	29	0	0	0	0.09	10	0	0	390	216	606	2.59106	2.33445	4.92551
menu-phone	-1	0.758621	0.950758	29	0	NA	0	0.16	9	183	2.26482	130	1414	1544	2.11394	3.15045	5.26439
book-phone	-1	0.758621	1.02313	29	0	0	0	0.12	9	5991	3.77757	4932	1414	6346	3.69302	3.15045	6.84347
gun-nail	-1	0.586207	0.779984	29	0	0	0	0.14	7	789	2.89763	1138	216	1354	3.05614	2.33445	5.39059
scissors-nail	-1	0.551724	0.948164	29	0.01	0	0.005	0.27	12	212	2.32838	79	216	295	1.89763	2.33445	4.23208
bulb-headlight	-1	0.931034	1.03272	29	0	0	0	0.08	13	713	2.8537	116	20	136	2.06446	1.30103	3.36549
door-headlight	-1	0.448276	0.909718	29	0	0	0	0.01	13	0	0	5891	20	5911	3.77019	1.30103	5.07122
neck-bottle	-1	1.06897	1.13172	29	0	0	0	0.21	10	3003	3.4777	1327	1479	2806	3.12287	3.16997	6.29284
cap-bottle	-1	0.724138	0.840771	29	0	0.024	0.012	0.27	9	3163	3.50024	489	1479	1968	2.68931	3.16997	5.85928
leaf-lettuce	-1	2.44828	1.61657	29	0	0	0	0.4	11	27573	4.4405	279	115	394	2.4456	2.0607	4.5063
cake-honey	-1	0.896552	0.976321	29	0	0	0	0.39	9	89	1.95424	383	371	754	2.5832	2.56937	5.15257
pie-honey	-1	0.655172	0.768852	29	0	0	0	0.25	8	1561	3.19368	225	371	596	2.35218	2.56937	4.92155
pot-honey	-1	0.586207	0.866736	29	0	0	0	0.15	8	191	2.2833	416	371	787	2.61909	2.56937	5.18846
house-harbour	-1	0.965517	1.26725	29	0	0	0	0.08	12	96	1.98677	8601	386	8987	3.93455	2.58659	6.52114
key-vehicle	-1	1.51724	1.4046	29	0	0	0	0.05	10	6883	3.83784	1281	383	1664	3.10755	2.5832	5.69075
radio-vehicle	-1	1.41379	1.32334	29	0	0	0	0.05	12	415	2.61909	1503	383	1886	3.17696	2.5832	5.76016
engine-vehicle	-1	1.06897	1.13172	29	0	0	0	0.4	13	2930	3.46702	788	383	1171	2.89653	2.5832	5.47973
police-school	-1	3.44828	0.685889	29	0	0	0	0.05	12	3570	3.55279	3770	6984	10754	3.57634	3.8441	7.42044
field-school	-1	1.17241	1.28366	29	0	0	0	0.13	11	32353	4.50993	2327	6984	9311	3.3668	3.8441	7.2109
pony-school	-1	1.55172	1.29797	29	0	0	0	0.05	10	52	1.72428	138	6984	7122	2.13988	3.8441	5.98398
cop-school	-1	2.62069	1.29322	29	0	0	0	0.09	9	292	2.46687	155	6984	7139	2.19033	3.8441	6.03443
house-school	-1	1.06897	1.09971	29	0	0	0	0.13	11	2564	3.40909	8601	6984	15585	3.93455	3.8441	7.77865
clothes-school	-1	1	0.92582	29	0	0	0	0.23	13	2493	3.3969	2225	6984	9209	3.34733	3.8441	7.19143
gym-school	-1	1.31034	0.967451	29	0	0	0	0.43	9	202	2.3075	73	6984	7057	1.86332	3.8441	5.70742
holiday-school	-1	1	1.06904	29	0	0.014	0.007	0.14	13	1649	3.21748	1036	6984	8020	3.01536	3.8441	6.85946
nurse-school	-1	3.17241	1.07135	29	0	0	0	0.12	11	2136	3.3298	592	6984	7576	2.77232	3.8441	6.61642
newspaper-school	-1	2.03448	0.981353	29	0	0	0	0.15	15	180	2.25768	1116	6984	8100	3.04766	3.8441	6.89176
orchestra-school	-1	2.93103	1.13172	29	0	0	0	0.11	15	142	2.15534	244	6984	7228	2.38739	3.8441	6.23149
library-school	-1	1.51724	1.15328	29	0	0	0	0.22	13	40713	4.60974	942	6984	7926	2.97405	3.8441	6.81815
radio-school	-1	1.17241	1.22675	29	0	0	0	0.07	11	2767	3.44217	1503	6984	8487	3.17696	3.8441	7.02106
bomb-school	-1	1.03448	1.20957	29	0	0	0	0.01	10	554	2.74429	536	6984	7520	2.72916	3.8441	6.57326
bag-school	-1	0.551724	0.869573	29	0	0	0	0.13	9	857	2.93349	1122	6984	8106	3.04999	3.8441	6.89409
building-school	-1	1.25926	1.05948	27	0	0.068	0.034	0.16	14	6095	3.78504	2854	6984	9838	3.45545	3.8441	7.29955
book-school	-1	1.10345	1.04693	29	0	0.055	0.0275	0.12	10	1770	3.24822	4932	6984	11916	3.69302	3.8441	7.53712
flag-hurricane	-1	0.275862	0.648986	29	0	0	0	0.1	13	454	2.65801	356	64	420	2.55145	1.80618	4.35763
summer-hurricane	-1	3.2069	1.0481	29	0	0	0	0.11	15	500	2.69984	2165	64	2229	3.33546	1.80618	5.14164
cycle-hurricane	-1	1.03448	1.0171	29	NA	0	0	0.07	14	0	0	471	64	535	2.67302	1.80618	4.4792
field-grass	-1	2.58621	1.37626	29	0.16	0.076	0.118	0.21	10	2955	3.4707	2327	1483	3810	3.3668	3.17114	6.53794
house-grass	-1	1.27586	1.36006	29	0	0	0	0.24	10	92	1.96848	8601	1483	10084	3.93455	3.17114	7.10569
hay-grass	-1	1.93103	1.46217	29	0.05	0.02	0.035	0.54	8	604	2.78176	266	1483	1749	2.42488	3.17114	5.59602
elephant-circus	-1	2.62069	1.11528	29	0.01	0.014	0.012	0.57	14	306	2.48714	226	257	483	2.35411	2.40993	4.76404
clown-circus	-1	2.51724	1.32613	29	0.28	0.237	0.2585	0.52	11	384	2.58546	58	257	315	1.76343	2.40993	4.17336
kitten-tiger	-1	0.965517	0.905647	29	0	0	0	0.28	11	0	0	71	160	231	1.85126	2.20412	4.05538
skin-tiger	-1	0.586207	0.866736	29	0	0	0	0.05	9	49	1.69897	1617	160	1777	3.20871	2.20412	5.41283
meat-tiger	-1	0.724138	0.882227	29	0	0	0	0.12	9	0	0	1280	160	1440	3.10721	2.20412	5.31133
menu-picture	-1	1.75	1.50616	28	0	NA	0	0.06	11	1293	3.11193	130	1905	2035	2.11394	3.27989	5.39383
book-picture	-1	1.82759	0.928477	29	0	0	0	0.09	11	6523	3.81451	4932	1905	6837	3.69302	3.27989	6.97291
guy-picture	-1	1.03448	0.981353	29	NA	0	0	0.07	10	28747	4.45861	465	1905	2370	2.66745	3.27989	5.94734
pig-pet	-1	1.2069	1.14578	29	0	0	0	0.42	6	1095	3.03981	320	242	562	2.50515	2.38382	4.88897
snake-pet	-1	1.5	1.26198	28	0	0	0	0.25	8	432	2.63649	263	242	505	2.41996	2.38382	4.80378
dog-pet	-1	1.44828	1.08845	29	0.01	0	0.005	0.6	6	18366	4.26404	1285	242	1527	3.1089	2.38382	5.49272
cat-pet	-1	1.03448	0.981353	29	0.01	0	0.005	0.64	6	7413	3.87005	739	242	981	2.86864	2.38382	5.25246
kitten-pet	-1	1.48276	1.12188	29	0.01	0	0.005	0.63	9	407	2.61066	71	242	313	1.85126	2.38382	4.23508
duck-pet	-1	1.06897	1.13172	29	0	0	0	0.37	7	69	1.8451	174	242	416	2.24055	2.38382	4.62437
puppy-pet	-1	1.60714	1.10014	28	0	0	0	0.62	8	977	2.99034	87	242	329	1.93952	2.38382	4.32334
bird-pet	-1	1.31034	1.03866	29	0	0	0	0.2	7	1654	3.2188	752	242	994	2.87622	2.38382	5.26004
rock-pet	-1	1.41379	1.59278	29	0	0	0	0.02	7	173	2.24055	1426	242	1668	3.15412	2.38382	5.53794
chicken-pet	-1	1.03448	1.0171	29	0	0	0	0.29	10	83	1.92428	534	242	776	2.72754	2.38382	5.11136
goat-pet	-1	1.27586	1.13063	29	0	0	0	0.16	7	49	1.69897	209	242	451	2.32015	2.38382	4.70397
rat-pet	-1	1.24138	1.21465	29	0	0	0	0.38	6	289	2.4624	156	242	398	2.19312	2.38382	4.57694
door-pet	-1	0.482759	0.91107	29	0	0	0	0.16	7	3809	3.58092	5891	242	6133	3.77019	2.38382	6.15401
mouse-pet	-1	1.17241	1.00246	29	0.01	0	0.005	0.34	8	557	2.74663	146	242	388	2.16435	2.38382	4.54817
home-pet	-1	2.48276	1.45457	29	0	0	0	0.25	7	20623	4.31437	8831	242	9073	3.94601	2.38382	6.32983
owl-pet	-1	1.31034	1.03866	29	NA	0	0	0.29	6	0	0	54	242	296	1.73239	2.38382	4.11621
bed-iris	-1	0.586207	0.866736	29	0	0	0	-0.01	7	0	0	4376	30	4406	3.64108	1.47712	5.1182
jewel-crown	-1	2.17241	1.41595	29	0.05	0.02	0.035	0.14	10	479	2.68124	50	436	486	1.69897	2.63949	4.33846
prince-crown	-1	1.62069	1.32055	29	0.01	0.02	0.015	0.31	11	200	2.3032	592	436	1028	2.77232	2.63949	5.41181
lid-coffin	-1	0.896552	0.859602	29	0	0	0	0.19	9	0	0	246	144	390	2.39094	2.15836	4.5493
ship-coffin	-1	0.482759	1.15328	29	0	0	0	0.07	10	0	0	793	144	937	2.89927	2.15836	5.05763
nail-coffin	-1	0.482759	0.687682	29	0.02	0	0.01	0.08	10	88	1.94939	216	144	360	2.33445	2.15836	4.49281
boy-cabin	-1	0.62069	0.862463	29	0	0	0	0.29	8	216	2.33646	3876	485	4361	3.58838	2.68574	6.27412
window-cabin	-1	0.896552	0.939028	29	0	0	0	0.23	11	226	2.35603	2372	485	2857	3.37511	2.68574	6.06085
door-cabin	-1	0.793103	0.818505	29	0	0	0	0.29	9	333	2.52375	5891	485	6376	3.77019	2.68574	6.45593
bike-street	-1	1.37931	1.20753	29	0	0	0	0.3	10	1691	3.2284	153	4546	4699	2.18469	3.65763	5.84232
car-street	-1	1.10345	1.01224	29	0	0.011	0.0055	0.2	9	2160	3.33465	4944	4546	9490	3.69408	3.65763	7.35171
cop-street	-1	0.931034	0.842235	29	0	0	0	0.46	9	0	0	155	4546	4701	2.19033	3.65763	5.84796
clothes-street	-1	0.344828	0.669534	29	0	0	0	0.18	13	206	2.31597	2225	4546	6771	3.34733	3.65763	7.00496
phone-street	-1	0.310345	0.660273	29	0	0	0	0.2	11	331	2.52114	1414	4546	5960	3.15045	3.65763	6.80808
engine-street	-1	0.482759	0.633623	29	0	0	0	0.03	12	253	2.40483	788	4546	5334	2.89653	3.65763	6.55416
cage-rib	-1	0.655172	0.897451	29	0	0	0	0.31	7	95	1.98227	225	44	269	2.35218	1.64345	3.99563
pie-pot	-1	1.89655	1.34549	29	0	0	0	0.38	6	250	2.39967	225	416	641	2.35218	2.61909	4.97127
pipe-pot	-1	0.896552	1.11307	29	0	0	0	0.3	7	146	2.16732	402	416	818	2.60423	2.61909	5.22332
clock-pendulum	-1	2.93103	1.43753	29	0	0	0	0.19	13	2255	3.35334	637	67	704	2.80414	1.82607	4.63021
heart-pearl	-1	0.862069	1.02554	29	0	0	0	0.13	10	391	2.59329	2597	102	2699	3.41447	2.0086	5.42307
necklace-pearl	-1	1.37931	1.11528	29	0.11	0.091	0.1005	0.18	13	10526	4.0223	41	102	143	1.61278	2.0086	3.62138
cake-marble	-1	0.931034	0.997534	29	0	0	0	0.03	10	52	1.72428	383	401	784	2.5832	2.60314	5.18634
building-marble	-1	0.964286	0.999338	28	0	0	0	0.41	14	168	2.22789	2854	401	3255	3.45545	2.60314	6.05859
book-magazine	-1	1.03448	1.08505	29	0.01	0.031	0.0205	0.29	12	7859	3.89542	4932	703	5635	3.69302	2.84696	6.53998
plant-magazine	-1	2.89655	1.47224	29	0	0	0	0.01	13	1110	3.04571	1302	703	2005	3.11461	2.84696	5.96157
school-bible	-1	2	1.51186	29	0	0	0	0.14	11	5622	3.74997	6984	7	6991	3.8441	0.845098	4.6892
chair-bag	-1	1	1.30526	28	0	0	0	0.3	8	789	2.89763	1876	1122	2998	3.27323	3.04999	6.32322
knife-army	-1	0.965517	1.11748	29	0	0	0	0.03	9	285	2.45637	663	1933	2596	2.82151	3.28623	6.10774
truck-army	-1	1	1	29	0.03	0	0.015	0.05	9	251	2.4014	444	1933	2377	2.64738	3.28623	5.93361
hospital-army	-1	1.27586	1.19213	29	0	0	0	0.06	12	67	1.83251	1884	1933	3817	3.27508	3.28623	6.56131
helmet-army	-1	0.724138	0.797162	29	0.01	0.041	0.0255	0.15	10	161	2.20952	166	1933	2099	2.22011	3.28623	5.50634
radio-army	-1	0.862069	1.05979	29	0	0	0	0.03	9	112	2.05308	1503	1933	3436	3.17696	3.28623	6.46319
jacket-army	-1	0.689655	0.929802	29	0	0	0	0.09	10	169	2.23045	617	1933	2550	2.79029	3.28623	6.07652
bomb-army	-1	1.03571	0.999338	28	0	0	0	0.07	8	51	1.716	536	1933	2469	2.72916	3.28623	6.01539
book-army	-1	0.793103	0.977581	29	0	0	0	0.01	8	168	2.22789	4932	1933	6865	3.69302	3.28623	6.97925
wife-army	-1	0.724138	0.921821	29	0	0	0	0.07	8	65	1.81954	3777	1933	5710	3.57715	3.28623	6.86338
doctor-witch	-1	0.931034	0.961065	29	0	0	0	0.16	11	140	2.14922	2376	279	2655	3.37585	2.4456	5.82145
truck-trash	-1	1.14286	1.1127	28	0	0	0	0.18	10	90	1.95904	444	66	510	2.64738	1.81954	4.46692
bag-trash	-1	0.965517	0.981353	29	0	0	0	0.27	8	677	2.83123	1122	66	1188	3.04999	1.81954	4.86953
bell-sleigh	-1	1.27586	1.03152	29	0	0	0	0.15	10	49	1.69897	507	10	517	2.70501	1	3.70501
smoke-pipe	-1	2.62069	1.49795	29	0.07	0.016	0.043	0.34	9	2929	3.46687	1050	402	1452	3.02119	2.60423	5.62542
bomb-pipe	-1	1.37931	1.47391	29	0	0	0	0.06	8	157	2.19866	536	402	938	2.72916	2.60423	5.33339
book-pipe	-1	0.448276	0.909718	29	0	0	0	0.03	8	0	0	4932	402	5334	3.69302	2.60423	6.29725
pie-moon	-1	0.448276	0.783135	29	0	0	0	0	7	0	0	225	951	1176	2.35218	2.97818	5.33036
cycle-moon	-1	0.758621	0.872401	29	NA	0	0	0.03	9	60	1.78533	471	951	1422	2.67302	2.97818	5.6512
salad-macaroni	-1	1.41379	1.15007	29	0	0	0	0.44	13	270	2.43297	281	26	307	2.44871	1.41497	3.86368
school-judge	-1	2.65517	1.36998	29	0	0	0	0.1	11	148	2.17319	6984	988	7972	3.8441	2.99476	6.83886
cafe-hotel	-1	1.41379	1.11858	29	0	0	0	0.53	9	3519	3.54654	342	2241	2583	2.53403	3.35044	5.88447
pool-hotel	-1	1.37931	1.29322	29	0	0	0	0.18	9	1946	3.28937	620	2241	2861	2.79239	3.35044	6.14283
window-hotel	-1	0.862069	0.953345	29	0	0	0	0.4	11	508	2.70672	2372	2241	4613	3.37511	3.35044	6.72555
restaurant-hotel	-1	1.62069	1.04928	29	0	0	0	0.51	15	8168	3.91217	574	2241	2815	2.75891	3.35044	6.10935
butter-hotel	-1	0.517241	1.08958	29	0	0	0	0.06	11	0	0	490	2241	2731	2.6902	3.35044	6.04064
guy-hotel	-1	0.642857	0.869835	28	NA	0	0	0.37	8	104	2.02119	465	2241	2706	2.66745	3.35044	6.01789
mother-hairdresser	-1	2.06897	1.22273	29	0	0	0	0	17	0	0	7356	46	7402	3.86664	1.66276	5.5294
pig-gold	-1	0.413793	0.732766	29	0	0	0	0.06	7	0	0	320	1575	1895	2.50515	3.19728	5.70243
banana-gold	-1	0.413793	0.732766	29	0	0	0	0.1	10	0	0	74	1575	1649	1.86923	3.19728	5.06651
star-gold	-1	1.06897	1.03272	29	0	0	0	0.01	8	2508	3.3995	952	1575	2527	2.97864	3.19728	6.17592
tooth-gold	-1	1.06897	1.09971	29	0	0	0	0.05	9	1075	3.03181	233	1575	1808	2.36736	3.19728	5.56464
leaf-gold	-1	0.857143	0.970463	28	0.02	0	0.01	0.08	8	2585	3.41263	279	1575	1854	2.4456	3.19728	5.64288
teeth-gold	-1	0.931034	0.961065	29	0	0	0	0.04	9	129	2.11394	1396	1575	2971	3.14489	3.19728	6.34217
bell-gold	-1	0.655172	0.720905	29	0	0.014	0.007	-0.01	8	82	1.91908	507	1575	2082	2.70501	3.19728	5.90229
cap-gold	-1	0.724138	0.797162	29	0	0	0	0.08	7	710	2.85187	489	1575	2064	2.68931	3.19728	5.88659
road-gold	-1	0.413793	0.732766	29	0	0	0	0.01	8	205	2.31387	3791	1575	5366	3.57875	3.19728	6.77603
money-gold	-1	0.965517	1.05162	29	0.06	0	0.03	0.16	9	1041	3.01787	7226	1575	8801	3.8589	3.19728	7.05618
honey-gold	-1	0.724138	0.797162	29	0	0	0	0.05	9	3191	3.50406	371	1575	1946	2.56937	3.19728	5.76665
necklace-gold	-1	1.06897	1.06674	29	0.01	0.217	0.1135	0.36	12	4746	3.67642	41	1575	1616	1.61278	3.19728	4.81006
crown-gold	-1	1.37931	1.01467	29	0.02	0	0.01	0.22	9	643	2.80889	436	1575	2011	2.63949	3.19728	5.83677
glove-gold	-1	0.586207	0.779984	29	0	0	0	0.01	9	59	1.77815	82	1575	1657	1.91381	3.19728	5.11109
guy-gold	-1	0.137931	0.441114	29	NA	0	0	0.03	7	52	1.72428	465	1575	2040	2.66745	3.19728	5.86473
umbrella-cocktail	-1	1.37931	1.29322	29	0	0	0	0.07	16	106	2.02938	203	147	350	2.3075	2.16732	4.47482
cake-cheese	-1	1	1	29	0	0	0	0.48	10	4126	3.61563	383	497	880	2.5832	2.69636	5.27956
dish-cheese	-1	0.862069	1.02554	29	0	0	0	0.51	10	134	2.13033	390	497	887	2.59106	2.69636	5.28742
gum-bubble	-1	1.86207	1.27403	29	0.02	0.054	0.037	0.44	9	2990	3.47582	92	75	167	1.96379	1.87506	3.83885
butt-bubble	-1	1.03448	1.149	29	NA	0	0	0.13	10	13194	4.12041	121	75	196	2.08279	1.87506	3.95785
lid-bowl	-1	0.827586	1.10418	29	0	0	0	0.37	7	281	2.45025	246	525	771	2.39094	2.72016	5.1111
shelf-book	-1	1.10345	1.04693	29	0.24	0.368	0.304	0.25	9	3457	3.53882	246	4932	5178	2.39094	3.69302	6.08396
boy-book	-1	1.13793	1.21667	29	0	0	0	0.08	7	1114	3.04727	3876	4932	8808	3.58838	3.69302	7.2814
worm-book	-1	1.86207	1.38162	29	0.01	0	0.005	0.01	8	2798	3.447	133	4932	5065	2.12385	3.69302	5.81687
jacket-book	-1	1.13793	1.09297	29	0.01	0	0.005	0.19	10	474	2.67669	617	4932	5549	2.79029	3.69302	6.48331
bag-book	-1	1	1	29	0	0	0	0.07	7	4320	3.63558	1122	4932	6054	3.04999	3.69302	6.74301
lid-toilet	-1	1.06897	0.997534	29	0	0	0	0.17	9	0	0	246	415	661	2.39094	2.61805	5.00899
bowl-toilet	-1	0.793103	0.861034	29	0	0	0	0.14	10	452	2.6561	525	415	940	2.72016	2.61805	5.33821
seat-toilet	-1	1.03448	0.865314	29	0	0.021	0.0105	0.22	10	2419	3.38382	1396	415	1811	3.14489	2.61805	5.76294
kitchen-restaurant	-1	1.51724	1.18384	29	0	0	0	0.38	17	2251	3.35257	1890	574	2464	3.27646	2.75891	6.03537
water-plant	-1	2.2069	1.29227	29	0	0	0	0.25	10	56671	4.75337	7749	1302	9051	3.88925	3.11461	7.00386
building-plant	-1	1.41379	1.45202	29	0	0	0	0.1	13	4007	3.60293	2854	1302	4156	3.45545	3.11461	6.57006
soup-pea	-1	1.06897	0.997534	29	0.06	0	0.03	0.19	7	137	2.13988	362	30	392	2.55871	1.47712	4.03583
plant-pea	-1	1.06897	0.883622	29	0	0	0	0.47	8	102	2.01284	1302	30	1332	3.11461	1.47712	4.59173
sheet-circle	-1	0.310345	0.660273	29	0	0	0	0.08	11	75	1.88081	616	861	1477	2.78958	2.935	5.72458
seat-bench	-1	1.93103	1.55681	29	0.1	0	0.05	0.36	9	3833	3.58365	1396	345	1741	3.14489	2.53782	5.68271
girl-valley	-1	0.37931	0.820008	29	0	0	0	0.05	10	111	2.04922	4944	885	5829	3.69408	2.94694	6.64102
library-tape	-1	2.86207	1.38162	29	0	0	0	0.09	11	2037	3.3092	942	508	1450	2.97405	2.70586	5.67991
knife-pen	-1	0.758621	0.950758	29	0	0.013	0.0065	0.17	8	191	2.2833	663	349	1012	2.82151	2.54283	5.36434
cop-midnight	-1	0.448276	0.73612	29	0	0	0	0.19	11	0	0	155	429	584	2.19033	2.63246	4.82279
teeth-jaw	-1	0.482759	0.784706	29	0.01	0	0.005	0.85	8	211	2.32634	1396	222	1618	3.14489	2.34635	5.49124
surgeon-jaw	-1	0.896552	1.17549	29	0	0	0	0.1	10	0	0	146	222	368	2.16435	2.34635	4.5107
star-infant	-1	1.34483	1.34366	29	0	0	0	0	10	47	1.68124	952	372	1324	2.97864	2.57054	5.54918
milk-infant	-1	0.689655	1.10529	29	0	0	0	0.15	10	506	2.70501	1868	372	2240	3.27138	2.57054	5.84192
puppy-infant	-1	1.03448	1.26725	29	0	0	0	0.14	11	0	0	87	372	459	1.93952	2.57054	4.51006
gorilla-infant	-1	2.44828	1.54888	29	0	0	0	0.32	13	129	2.11394	34	372	406	1.53148	2.57054	4.10202
child-infant	-1	1.44828	1.45372	29	0.05	0	0.025	0.65	11	1493	3.17435	7645	372	8017	3.88338	2.57054	6.45392
stage-infant	-1	0.551724	0.985111	29	0	0	0	0.26	11	63	1.80618	2528	372	2900	3.40278	2.57054	5.97332
seat-infant	-1	0.551724	0.73612	29	0	0	0	0.04	10	1358	3.13322	1396	372	1768	3.14489	2.57054	5.71543
pen-fountain	-1	0.965517	1.05162	29	0	0	0	0.29	11	555	2.74507	349	165	514	2.54283	2.21748	4.76031
tree-chestnut	-1	1.31034	1.19832	29	0	0	0	0.18	12	100	2.00432	1293	67	1360	3.1116	1.82607	4.93767
knife-butter	-1	1	0.886405	29	0.01	0.013	0.0115	0.25	11	77	1.89209	663	490	1153	2.82151	2.6902	5.51171
television-breakfast	-1	1.10714	1.3968	28	0	0	0	0.06	19	138	2.14301	2033	1008	3041	3.30814	3.00346	6.3116
menu-breakfast	-1	1	0.886405	29	0	NA	0	0.25	13	1165	3.0667	130	1008	1138	2.11394	3.00346	5.1174
lid-seat	-1	0.793103	0.940338	29	0	0	0	0.15	7	104	2.02119	246	1396	1642	2.39094	3.14489	5.53583
bed-mattress	-1	3.13793	1.48141	29	0	0.031	0.0155	0.63	11	43973	4.6432	4376	170	4546	3.64108	2.23045	5.87153
lid-jar	-1	1.03448	1.23874	29	0.01	0.138	0.074	0.62	6	205	2.31387	246	199	445	2.39094	2.29885	4.68979
radio-ham	-1	0.206897	0.619868	29	0.01	0	0.005	0.01	8	8867	3.94783	1503	123	1626	3.17696	2.08991	5.26687
cop-guy	-1	2.67857	1.38921	28	0	0	0	0.48	6	501	2.7007	155	465	620	2.19033	2.66745	4.85778
painting-guy	-1	3.51724	0.91107	29	0	0	0	0.06	11	117	2.07188	982	465	1447	2.99211	2.66745	5.65956
mask-face	-1	1.37931	1.04928	29	0.21	0.194	0.202	0.5	8	2305	3.36286	253	8000	8253	2.40312	3.90309	6.30621
sheet-face	-1	0.482759	0.949462	29	0	0	0	0.07	9	3480	3.5417	616	8000	8616	2.78958	3.90309	6.69267
fireplace-brick	-1	2.96552	1.32241	29	0.01	0.04	0.025	0.3	14	1961	3.2927	148	498	646	2.17026	2.69723	4.86749
road-brick	-1	1.14286	1.04401	28	0	0.01	0.005	0.15	9	142	2.15534	3791	498	4289	3.57875	2.69723	6.27598
home-brick	-1	0.965517	0.944259	29	0	0	0	0.17	9	465	2.66839	8831	498	9329	3.94601	2.69723	6.64324
building-brick	-1	2.41379	1.21059	29	0.05	0.042	0.046	0.68	13	3921	3.59351	2854	498	3352	3.45545	2.69723	6.15268
tub-spa	-1	1.31034	1.10529	29	0	0	0	0.01	6	22095	4.34431	141	31	172	2.14922	1.49136	3.64058
boy-shepherd	-1	2.37931	1.29322	29	0	0	0	0.35	11	124	2.09691	3876	95	3971	3.58838	1.97772	5.5661
home-shepherd	-1	1	1.13389	29	0	0	0	0.2	12	125	2.10037	8831	95	8926	3.94601	1.97772	5.92373
field-sheep	-1	2	1.43925	29	0	0	0	0.1	10	151	2.18184	2327	718	3045	3.3668	2.85612	6.22292
dog-sheep	-1	0.758621	0.872401	29	0	0	0	0.12	8	1430	3.15564	1285	718	2003	3.1089	2.85612	5.96502
pen-sheep	-1	0.206897	0.491304	29	0.01	0	0.005	0.2	8	110	2.04532	349	718	1067	2.54283	2.85612	5.39895
cattle-home	1	0.928571	1.15241	28	0	0	0	0.09	10	1409	3.14922	568	8831	9399	2.75435	3.94601	6.70036
cage-door	1	3.78571	0.568112	28	0.02	0	0.01	0.42	8	12870	4.10961	225	5891	6116	2.35218	3.77019	6.12237
tomato-apple	1	0.75	1.2057	28	0.01	0	0.005	0.31	11	44	1.65321	123	315	438	2.08991	2.49831	4.58822
tomato-salad	1	3.42857	1.03382	28	0.03	0.046	0.038	0.66	11	17609	4.24576	123	281	404	2.08991	2.44871	4.53862
tomato-soup	1	4	0	28	0.06	0.026	0.043	0.55	10	67770	4.83104	123	362	485	2.08991	2.55871	4.64862
tomato-plant	1	4	0	28	0.01	0.015	0.0125	0.39	11	19837	4.2975	123	1302	1425	2.08991	3.11461	5.20452
tomato-juice	1	4	0	28	0.11	0.031	0.0705	0.35	11	98864	4.99504	123	365	488	2.08991	2.56229	4.6522
stage-clothes	1	3.57143	0.920087	28	0	0	0	0.08	12	2069	3.31597	2528	2225	4753	3.40278	3.34733	6.75011
stage-breast	1	0.428571	0.878912	28	0	0	0	0.15	11	58370	4.7662	2528	774	3302	3.40278	2.88874	6.29152
stage-door	1	3.82143	0.547964	28	0.11	0.061	0.0855	0.01	9	21292	4.32824	2528	5891	8419	3.40278	3.77019	7.17297
stage-tights	1	2.82143	1.41562	28	0	0	0	0.07	11	0	0	2528	63	2591	3.40278	1.79934	5.20212
stage-vehicle	1	2.07143	1.51361	28	0	0	0	0.08	12	3790	3.57875	2528	383	2911	3.40278	2.5832	5.98598
stage-face	1	2.25	1.48137	28	0	0	0	0.06	9	595	2.77525	2528	8000	10528	3.40278	3.90309	7.30587
ski-star	1	1.96296	1.80771	27	0	0	0	0.08	7	813	2.91062	110	952	1062	2.04139	2.97864	5.02003
ski-mask	1	3.92857	0.377964	28	0	0	0	0.18	7	30802	4.48859	110	253	363	2.04139	2.40312	4.44451
ski-cap	1	3.46429	1.0709	28	0	0	0	0.13	6	10720	4.03024	110	489	599	2.04139	2.68931	4.7307
ski-jacket	1	4	0	28	0	0	0	0.3	9	36226	4.55903	110	617	727	2.04139	2.79029	4.83168
ski-tights	1	2.74074	1.45688	27	0	0	0	0.18	9	43	1.64345	110	63	173	2.04139	1.79934	3.84073
ski-cabin	1	3.85714	0.448395	28	0	0	0	0.22	8	2107	3.32387	110	485	595	2.04139	2.68574	4.72713
lobster-fisherman	1	3.14286	1.38013	28	NA	0	0	0.52	16	2210	3.34459	36	64	100	1.5563	1.80618	3.36248
earth-star	1	0.892857	1.16553	28	0.01	0	0.005	0.21	9	1268	3.10346	2204	952	3156	3.34321	2.97864	6.32185
earth-moon	1	1.21429	1.13389	28	0.08	0.143	0.1115	0.4	9	4766	3.67825	2204	951	3155	3.34321	2.97818	6.32139
crib-sheet	1	2.53571	1.47779	28	0.01	0	0.005	0.07	9	39505	4.59666	19	616	635	1.27875	2.78958	4.06833
crate-door	1	2.5	1.66667	28	0	NA	0	0.3	9	1950	3.29026	48	5891	5939	1.68124	3.77019	5.45143
salmon-steak	1	2.44444	1.57708	27	NA	0	0	0.14	11	7512	3.87581	216	146	362	2.33445	2.16435	4.4988
salmon-pie	1	2	1.51911	27	NA	0	0	0.05	9	741	2.8704	216	225	441	2.33445	2.35218	4.68663
salmon-dish	1	3.82143	0.772374	28	NA	0	0	0.09	10	2577	3.41128	216	390	606	2.33445	2.59106	4.92551
phone-menu	1	2.21429	1.61835	28	0	0	0	0.16	9	8790	3.94404	1414	130	1544	3.15045	2.11394	5.26439
phone-book	1	4	0	28	0.04	0	0.02	0.12	9	635777	5.80331	1414	4932	6346	3.15045	3.69302	6.84347
nail-gun	1	3.82143	0.547964	28	0	0	0	0.14	7	34480	4.53758	216	1138	1354	2.33445	3.05614	5.39059
nail-scissors	1	2	1.58698	28	0.01	0	0.005	0.27	12	6570	3.81763	216	79	295	2.33445	1.89763	4.23208
headlight-bulb	1	3.14286	1.40671	28	NA	NA	NA	0.08	13	18618	4.26996	20	116	136	1.30103	2.06446	3.36549
headlight-door	1	0.5	0.745356	28	NA	NA	NA	0.01	13	725	2.86094	20	5891	5911	1.30103	3.77019	5.07122
bottle-neck	1	3.78571	0.686221	28	0.05	0	0.025	0.21	10	22704	4.35612	1479	1327	2806	3.16997	3.12287	6.29284
bottle-cap	1	4	0	28	0.01	0.06	0.035	0.27	9	43799	4.64147	1479	489	1968	3.16997	2.68931	5.85928
lettuce-leaf	1	3.57143	0.878912	28	0.34	0.014	0.177	0.4	11	15592	4.19293	115	279	394	2.0607	2.4456	4.5063
honey-cake	1	3.21429	1.19744	28	0	0	0	0.39	9	6422	3.80774	371	383	754	2.56937	2.5832	5.15257
honey-pie	1	2.71429	1.38396	28	0.05	0	0.025	0.25	8	3185	3.50325	371	225	596	2.56937	2.35218	4.92155
honey-pot	1	3.32143	1.21879	28	0.03	0.013	0.0215	0.15	8	30231	4.48047	371	416	787	2.56937	2.61909	5.18846
harbour-house	1	3.17857	1.18801	28	0	NA	0	0.08	12	1347	3.12969	386	8601	8987	2.58659	3.93455	6.52114
vehicle-key	1	3.60714	0.737327	28	0	0	0	0.05	10	1620	3.20978	383	1281	1664	2.5832	3.10755	5.69075
vehicle-radio	1	3.07143	1.11981	28	0	0	0	0.05	12	2278	3.35774	383	1503	1886	2.5832	3.17696	5.76016
vehicle-engine	1	3.28571	1.21281	28	0	0	0	0.4	13	17217	4.23598	383	788	1171	2.5832	2.89653	5.47973
school-police	1	3.57143	0.690066	28	0	0	0	0.05	12	7498	3.875	6984	3770	10754	3.8441	3.57634	7.42044
school-field	1	3.42857	1.06904	28	0	0	0	0.13	11	34750	4.54097	6984	2327	9311	3.8441	3.3668	7.2109
school-pony	1	2.39286	1.54774	28	0	0	0	0.05	10	327	2.51587	6984	138	7122	3.8441	2.13988	5.98398
school-cop	1	3.67857	0.547964	28	0	0	0	0.09	9	599	2.77815	6984	155	7139	3.8441	2.19033	6.03443
school-house	1	3.71429	0.93718	28	0.04	0.015	0.0275	0.13	11	116922	5.0679	6984	8601	15585	3.8441	3.93455	7.77865
school-clothes	1	3.92857	0.377964	28	0	0	0	0.23	13	25736	4.41056	6984	2225	9209	3.8441	3.34733	7.19143
school-gym	1	4	0	28	0	0	0	0.43	9	38737	4.58814	6984	73	7057	3.8441	1.86332	5.70742
school-holiday	1	3.64286	0.869835	28	0	0	0	0.14	13	54023	4.73259	6984	1036	8020	3.8441	3.01536	6.85946
school-nurse	1	4	0	28	0	0	0	0.12	11	161628	5.20852	6984	592	7576	3.8441	2.77232	6.61642
school-newspaper	1	4	0	28	0	0	0	0.15	15	79796	4.90199	6984	1116	8100	3.8441	3.04766	6.89176
school-orchestra	1	3.96429	0.188982	28	0	0	0	0.11	15	13779	4.13925	6984	244	7228	3.8441	2.38739	6.23149
school-library	1	4	0	28	0	0	0	0.22	13	257549	5.41086	6984	942	7926	3.8441	2.97405	6.81815
school-radio	1	3.75	0.518188	28	0	0	0	0.07	11	7014	3.84603	6984	1503	8487	3.8441	3.17696	7.02106
school-bomb	1	2.67857	1.44154	28	0	0	0	0.01	10	777	2.89098	6984	536	7520	3.8441	2.72916	6.57326
school-bag	1	3.89286	0.566947	28	0.01	0	0.005	0.13	9	30847	4.48923	6984	1122	8106	3.8441	3.04999	6.89409
school-building	1	3.96296	0.19245	27	0	0	0	0.16	14	308111	5.48871	6984	2854	9838	3.8441	3.45545	7.29955
school-book	1	3.85714	0.590937	28	0.02	0.071	0.0455	0.12	10	30310	4.4816	6984	4932	11916	3.8441	3.69302	7.53712
hurricane-flag	1	1.71429	1.62975	28	0	0	0	0.1	13	120	2.08279	64	356	420	1.80618	2.55145	4.35763
hurricane-summer	1	2.57143	1.25988	28	0	0	0	0.11	15	66	1.82607	64	2165	2229	1.80618	3.33546	5.14164
hurricane-cycle	1	3.28571	1.04906	28	0	0	0	0.07	14	1094	3.03941	64	471	535	1.80618	2.67302	4.4792
grass-field	1	3.53571	1.0709	28	0.03	0	0.015	0.21	10	22099	4.34439	1483	2327	3810	3.17114	3.3668	6.53794
grass-house	1	2.32143	1.41562	28	0	0	0	0.24	10	1387	3.14239	1483	8601	10084	3.17114	3.93455	7.10569
grass-hay	1	1.35714	1.22366	28	0.03	0	0.015	0.54	8	18296	4.26238	1483	266	1749	3.17114	2.42488	5.59602
circus-elephant	1	3.85714	0.590937	28	0.06	0.028	0.044	0.57	14	3941	3.59572	257	226	483	2.40993	2.35411	4.76404
circus-clown	1	4	0	28	0.25	0.594	0.422	0.52	11	12124	4.08368	257	58	315	2.40993	1.76343	4.17336
tiger-kitten	1	2.78571	1.34322	28	0	0.014	0.007	0.28	11	515	2.71265	160	71	231	2.20412	1.85126	4.05538
tiger-skin	1	3.48148	1.15593	27	0.01	0	0.005	0.05	9	6452	3.80976	160	1617	1777	2.20412	3.20871	5.41283
tiger-meat	1	2.85714	1.32537	28	0	0	0	0.12	9	1050	3.0216	160	1280	1440	2.20412	3.10721	5.31133
picture-menu	1	3.07143	1.2745	28	0	0	0	0.06	11	3712	3.56972	1905	130	2035	3.27989	2.11394	5.39383
picture-book	1	3.92857	0.262265	28	0.07	0	0.035	0.09	11	244251	5.38784	1905	4932	6837	3.27989	3.69302	6.97291
picture-guy	1	3.22222	0.9337	27	0	0	0	0.07	10	2371	3.37511	1905	465	2370	3.27989	2.66745	5.94734
pet-pig	1	3.77778	0.57735	27	0	0	0	0.42	6	7678	3.8853	242	320	562	2.38382	2.50515	4.88897
pet-snake	1	3.82143	0.475595	28	0	0	0	0.25	8	8232	3.91556	242	263	505	2.38382	2.41996	4.80378
pet-dog	1	3.89286	0.41627	28	0.49	0.637	0.5635	0.6	6	107270	5.03048	242	1285	1527	2.38382	3.1089	5.49272
pet-cat	1	3.82143	0.772374	28	0.17	0.082	0.126	0.64	6	40802	4.61069	242	739	981	2.38382	2.86864	5.25246
pet-kitten	1	3.81481	0.557262	27	0.01	0	0.005	0.63	9	1933	3.28646	242	71	313	2.38382	1.85126	4.23508
pet-duck	1	3.75	0.585314	28	0	0	0	0.37	7	3534	3.54839	242	174	416	2.38382	2.24055	4.62437
pet-puppy	1	3.89286	0.41627	28	0	0	0	0.62	8	3028	3.4813	242	87	329	2.38382	1.93952	4.32334
pet-bird	1	3.89286	0.31497	28	0	0	0	0.2	7	39249	4.59384	242	752	994	2.38382	2.87622	5.26004
pet-rock	1	3.21429	1.28689	28	0	0	0	0.02	7	13200	4.12061	242	1426	1668	2.38382	3.15412	5.53794
pet-chicken	1	3.53571	0.999338	28	0	0	0	0.29	10	2720	3.43473	242	534	776	2.38382	2.72754	5.11136
pet-goat	1	3.26923	1.18516	26	0	0	0	0.16	7	6451	3.80969	242	209	451	2.38382	2.32015	4.70397
pet-rat	1	3.67857	0.818923	28	0	0	0	0.38	6	15040	4.17728	242	156	398	2.38382	2.19312	4.57694
pet-door	1	1.71429	1.76083	28	0	0	0	0.16	7	40132	4.6035	242	5891	6133	2.38382	3.77019	6.15401
pet-mouse	1	3.85714	0.448395	28	0	0	0	0.34	8	5736	3.75868	242	146	388	2.38382	2.16435	4.54817
pet-home	1	1.75	1.64711	28	0	0	0	0.25	7	12471	4.09594	242	8831	9073	2.38382	3.94601	6.32983
pet-owl	1	3.42857	1.06904	28	0	0	0	0.29	6	1311	3.11793	242	54	296	2.38382	1.73239	4.11621
iris-bed	1	2.28571	1.73967	28	0	NA	0	-0.01	7	577	2.76193	30	4376	4406	1.47712	3.64108	5.1182
crown-jewel	1	3.32143	0.983327	28	0.01	0.134	0.072	0.14	10	74701	4.87333	436	50	486	2.63949	1.69897	4.33846
crown-prince	1	2.66667	1.54422	27	0.01	0	0.005	0.31	11	67589	4.82988	436	592	1028	2.63949	2.77232	5.41181
coffin-lid	1	3.75	0.700529	28	0.01	0	0.005	0.19	9	6870	3.83702	144	246	390	2.15836	2.39094	4.5493
coffin-ship	1	0.785714	1.1661	28	0	0	0	0.07	10	416	2.62014	144	793	937	2.15836	2.89927	5.05763
coffin-nail	1	2.35714	1.61507	28	0.08	0.013	0.0465	0.08	10	2571	3.41027	144	216	360	2.15836	2.33445	4.49281
cabin-boy	1	3.11111	1.25064	27	0.08	0	0.04	0.29	8	18925	4.27706	485	3876	4361	2.68574	3.58838	6.27412
cabin-window	1	3.92857	0.262265	28	0	0	0	0.23	11	4945	3.69425	485	2372	2857	2.68574	3.37511	6.06085
cabin-door	1	3.96429	0.188982	28	0.01	0	0.005	0.29	9	24728	4.39321	485	5891	6376	2.68574	3.77019	6.45593
street-bike	1	3	1.38778	28	0	0	0	0.3	10	32986	4.51834	4546	153	4699	3.65763	2.18469	5.84232
street-car	1	3.85714	0.448395	28	0.06	0.077	0.0685	0.2	9	75970	4.88065	4546	4944	9490	3.65763	3.69408	7.35171
street-cop	1	3.82143	0.390021	28	0	0	0	0.46	9	7766	3.89025	4546	155	4701	3.65763	2.19033	5.84796
street-clothes	1	3.89286	0.31497	28	0	0	0	0.18	13	47550	4.67716	4546	2225	6771	3.65763	3.34733	7.00496
street-phone	1	3.10714	1.22744	28	0	0	0	0.2	11	676	2.83059	4546	1414	5960	3.65763	3.15045	6.80808
street-engine	1	1.57143	1.23013	28	0	0	0	0.03	12	1780	3.25066	4546	788	5334	3.65763	2.89653	6.55416
rib-cage	1	3.89286	0.566947	28	NA	0.068	0.068	0.31	7	95018	4.97781	44	225	269	1.64345	2.35218	3.99563
pot-pie	1	4	0	28	0	0	0	0.38	6	37335	4.57213	416	225	641	2.61909	2.35218	4.97127
pot-pipe	1	1.75	1.64711	28	0	0	0	0.3	7	1512	3.17984	416	402	818	2.61909	2.60423	5.22332
pendulum-clock	1	3.71429	0.712697	28	NA	0.275	0.275	0.19	13	12550	4.09868	67	637	704	1.82607	2.80414	4.63021
pearl-heart	1	2.35714	1.59198	28	NA	0	0	0.13	10	2845	3.45423	102	2597	2699	2.0086	3.41447	5.42307
pearl-necklace	1	4	0	28	NA	0.272	0.272	0.18	13	181683	5.25932	102	41	143	2.0086	1.61278	3.62138
marble-cake	1	3.60714	1.06595	28	NA	0.014	0.014	0.03	10	4911	3.69126	401	383	784	2.60314	2.5832	5.18634
marble-building	1	3.82143	0.475595	28	NA	0	0	0.41	14	3454	3.53845	401	2854	3255	2.60314	3.45545	6.05859
magazine-book	1	1.60714	1.28638	28	0.03	0.244	0.137	0.29	12	2193	3.34124	703	4932	5635	2.84696	3.69302	6.53998
magazine-plant	1	0.75	1.23603	28	0	0	0	0.01	13	108	2.03743	703	1302	2005	2.84696	3.11461	5.96157
bible-school	1	3.82143	0.390021	28	0	0.013	0.0065	0.14	11	29365	4.46784	7	6984	6991	0.845098	3.8441	4.6892
bag-chair	1	1.39286	1.44886	28	0	0	0	0.3	8	31383	4.49671	1122	1876	2998	3.04999	3.27323	6.32322
army-knife	1	3.60714	1.06595	28	0	0	0	0.03	9	80747	4.90713	1933	663	2596	3.28623	2.82151	6.10774
army-truck	1	3.89286	0.41627	28	0	0	0	0.05	9	8832	3.94611	1933	444	2377	3.28623	2.64738	5.93361
army-hospital	1	3.71429	0.712697	28	0	0	0	0.06	12	6734	3.82834	1933	1884	3817	3.28623	3.27508	6.56131
army-helmet	1	3.96429	0.188982	28	0	0	0	0.15	10	3016	3.47958	1933	166	2099	3.28623	2.22011	5.50634
army-radio	1	3.32143	1.09048	28	0	0	0	0.03	9	4544	3.65753	1933	1503	3436	3.28623	3.17696	6.46319
army-jacket	1	3.85714	0.356348	28	0	0.014	0.007	0.09	10	4929	3.69285	1933	617	2550	3.28623	2.79029	6.07652
army-bomb	1	3.07143	1.05158	28	0	0	0	0.07	8	2185	3.33965	1933	536	2469	3.28623	2.72916	6.01539
army-book	1	3.03571	1.10494	28	0	0	0	0.01	8	2665	3.42586	1933	4932	6865	3.28623	3.69302	6.97925
army-wife	1	3.46429	1.13797	28	0	0	0	0.07	8	3697	3.56797	1933	3777	5710	3.28623	3.57715	6.86338
witch-doctor	1	3.67857	0.772374	28	0.04	0.041	0.0405	0.16	11	30319	4.48173	279	2376	2655	2.4456	3.37585	5.82145
trash-truck	1	3.21429	1.25778	28	NA	0	0	0.18	10	6862	3.83651	66	444	510	1.81954	2.64738	4.46692
trash-bag	1	4	0	28	NA	0.026	0.026	0.27	8	42615	4.62957	66	1122	1188	1.81954	3.04999	4.86953
sleigh-bell	1	3.85714	0.755929	28	NA	0	0	0.15	10	3053	3.48487	10	507	517	1	2.70501	3.70501
pipe-smoke	1	3.39286	0.956045	28	0.33	0.419	0.3745	0.34	9	4619	3.66464	402	1050	1452	2.60423	3.02119	5.62542
pipe-bomb	1	2.96429	1.47779	28	0	0	0	0.06	8	24130	4.38258	402	536	938	2.60423	2.72916	5.33339
pipe-book	1	1.28571	1.27242	28	0	0	0	0.03	8	163	2.21484	402	4932	5334	2.60423	3.69302	6.29725
moon-pie	1	2.17857	1.84699	28	0	0	0	0	7	3485	3.54233	951	225	1176	2.97818	2.35218	5.33036
moon-cycle	1	3.07143	1.21499	28	0	0	0	0.03	9	6602	3.81974	951	471	1422	2.97818	2.67302	5.6512
macaroni-salad	1	3.78571	0.629941	28	0	0.013	0.0065	0.44	13	15767	4.19778	26	281	307	1.41497	2.44871	3.86368
judge-school	1	1.17857	1.12393	28	0	0	0	0.1	11	584	2.76716	988	6984	7972	2.99476	3.8441	6.83886
hotel-cafe	1	4	0	27	0	0	0	0.53	9	2574	3.41078	2241	342	2583	3.35044	2.53403	5.88447
hotel-pool	1	3.85185	0.601518	27	0	0	0	0.18	9	28472	4.45443	2241	620	2861	3.35044	2.79239	6.14283
hotel-window	1	3.85714	0.590937	28	0	0	0	0.4	11	17350	4.23932	2241	2372	4613	3.35044	3.37511	6.72555
hotel-restaurant	1	3.89286	0.41627	28	0	0	0	0.51	15	99108	4.99611	2241	574	2815	3.35044	2.75891	6.10935
hotel-butter	1	2.46429	1.42678	28	0	0	0	0.06	11	379	2.57978	2241	490	2731	3.35044	2.6902	6.04064
hotel-guy	1	3.57143	0.790151	28	0	0	0	0.37	8	905	2.95713	2241	465	2706	3.35044	2.66745	6.01789
hairdresser-mother	1	2.28571	1.27242	28	NA	NA	NA	0	17	98	1.99564	46	7356	7402	1.66276	3.86664	5.5294
gold-pig	1	2.21429	1.77132	28	0	0	0	0.06	7	305	2.48572	1575	320	1895	3.19728	2.50515	5.70243
gold-banana	1	2.57143	1.45114	28	0	0	0	0.1	10	649	2.81291	1575	74	1649	3.19728	1.86923	5.06651
gold-star	1	3.67857	0.862965	28	0	0	0	0.01	8	78529	4.89504	1575	952	2527	3.19728	2.97864	6.17592
gold-tooth	1	3.89286	0.31497	28	0	0	0	0.05	9	13195	4.12044	1575	233	1808	3.19728	2.36736	5.56464
gold-leaf	1	3.62963	0.92604	27	0.01	0	0.005	0.08	8	134022	5.12718	1575	279	1854	3.19728	2.4456	5.64288
gold-teeth	1	3.96429	0.188982	28	0.02	0	0.01	0.04	9	25888	4.41312	1575	1396	2971	3.19728	3.14489	6.34217
gold-bell	1	3.74074	0.813	27	0	0	0	-0.01	8	1976	3.29601	1575	507	2082	3.19728	2.70501	5.90229
gold-cap	1	3.5	0.881917	28	0	0	0	0.08	7	5442	3.73584	1575	489	2064	3.19728	2.68931	5.88659
gold-road	1	3	1.27657	28	0	0	0	0.01	8	596	2.77597	1575	3791	5366	3.19728	3.57875	6.77603
gold-money	1	3.25	1.2057	28	0.07	0.102	0.086	0.16	9	8763	3.9427	1575	7226	8801	3.19728	3.8589	7.05618
gold-honey	1	3.28571	1.08379	28	0	0	0	0.05	9	243	2.38739	1575	371	1946	3.19728	2.56937	5.76665
gold-necklace	1	4	0	28	0	0.015	0.0075	0.36	12	69155	4.83983	1575	41	1616	3.19728	1.61278	4.81006
gold-crown	1	3.96429	0.188982	28	0	0	0	0.22	9	27429	4.43823	1575	436	2011	3.19728	2.63949	5.83677
gold-glove	1	3.78571	0.568112	28	0	0	0	0.01	9	7901	3.89774	1575	82	1657	3.19728	1.91381	5.11109
gold-guy	1	2.5	1.23228	28	0	0	0	0.03	7	609	2.78533	1575	465	2040	3.19728	2.66745	5.86473
cocktail-umbrella	1	3.39286	1.06595	28	0	0.013	0.0065	0.07	16	3427	3.53504	147	203	350	2.16732	2.3075	4.47482
cheese-cake	1	3.92857	0.377964	28	0.04	0.067	0.0535	0.48	10	42166	4.62497	497	383	880	2.69636	2.5832	5.27956
cheese-dish	1	3.85714	0.356348	28	0	0	0	0.51	10	5122	3.70952	497	390	887	2.69636	2.59106	5.28742
bubble-gum	1	4	0	27	0.1	0.609	0.3545	0.44	9	141360	5.15033	75	92	167	1.87506	1.96379	3.83885
bubble-butt	1	2.92857	1.63137	28	0	0	0	0.13	10	194008	5.28782	75	121	196	1.87506	2.08279	3.95785
bowl-lid	1	2.59259	1.50024	27	0	0	0	0.37	7	1675	3.22427	525	246	771	2.72016	2.39094	5.1111
book-shelf	1	3.96429	0.188982	28	0.03	0	0.015	0.25	9	57811	4.76202	4932	246	5178	3.69302	2.39094	6.08396
book-boy	1	2.32143	1.46701	28	0	0	0	0.08	7	2993	3.47625	4932	3876	8808	3.69302	3.58838	7.2814
book-worm	1	3.81481	0.622466	27	0.05	0.063	0.0565	0.01	8	38519	4.58569	4932	133	5065	3.69302	2.12385	5.81687
book-jacket	1	2.89286	1.37003	28	0	0	0	0.19	10	55504	4.74433	4932	617	5549	3.69302	2.79029	6.48331
book-bag	1	4	0	28	0	0	0	0.07	7	59791	4.77664	4932	1122	6054	3.69302	3.04999	6.74301
toilet-lid	1	3.78571	0.686221	28	0	0	0	0.17	9	7795	3.89187	415	246	661	2.61805	2.39094	5.00899
toilet-bowl	1	3.96429	0.188982	28	0	0.054	0.027	0.14	10	95466	4.97985	415	525	940	2.61805	2.72016	5.33821
toilet-seat	1	4	0	28	0.04	0.196	0.118	0.22	10	199683	5.30034	415	1396	1811	2.61805	3.14489	5.76294
restaurant-kitchen	1	3.55556	0.800641	27	0	0	0	0.38	17	11937	4.07693	574	1890	2464	2.75891	3.27646	6.03537
plant-water	1	2.42857	1.52579	28	0	0.017	0.0085	0.25	10	21959	4.34163	1302	7749	9051	3.11461	3.88925	7.00386
plant-building	1	2.17857	1.46701	28	0	0	0	0.1	13	6402	3.80638	1302	2854	4156	3.11461	3.45545	6.57006
pea-soup	1	3.92857	0.262265	28	0.13	NA	0.13	0.19	7	44359	4.64699	30	362	392	1.47712	2.55871	4.03583
pea-plant	1	3.92857	0.377964	28	0	NA	0	0.47	8	5792	3.7629	30	1302	1332	1.47712	3.11461	4.59173
circle-sheet	1	1.60714	1.64067	28	0	0	0	0.08	11	93	1.97313	861	616	1477	2.935	2.78958	5.72458
bench-seat	1	3.17857	1.18801	28	0.2	0.194	0.197	0.36	9	70671	4.84925	345	1396	1741	2.53782	3.14489	5.68271
valley-girl	1	3.60714	1.03062	28	0	0	0	0.05	10	11154	4.04747	885	4944	5829	2.94694	3.69408	6.64102
tape-library	1	1.39286	1.37003	28	0	0	0	0.09	11	114981	5.06063	508	942	1450	2.70586	2.97405	5.67991
pen-knife	1	0.821429	1.44154	28	0.02	0	0.01	0.17	8	8366	3.92257	349	663	1012	2.54283	2.82151	5.36434
midnight-cop	1	3	1.21716	28	NA	0	0	0.19	11	0	0	429	155	584	2.63246	2.19033	4.82279
jaw-teeth	1	1.42857	1.16837	28	0.08	0.158	0.119	0.85	8	2147	3.33203	222	1396	1618	2.34635	3.14489	5.49124
jaw-surgeon	1	3.53571	0.838082	28	0	0	0	0.1	10	73	1.86923	222	146	368	2.34635	2.16435	4.5107
infant-star	1	1.42857	1.50132	28	0	0	0	0	10	353	2.549	372	952	1324	2.57054	2.97864	5.54918
infant-milk	1	2.64286	1.25357	28	0	0	0	0.15	10	5540	3.74359	372	1868	2240	2.57054	3.27138	5.84192
infant-puppy	1	2.85714	1.32537	28	0	0	0	0.14	11	64	1.81291	372	87	459	2.57054	1.93952	4.51006
infant-gorilla	1	3.73077	0.724303	26	0	0	0	0.32	13	278	2.4456	372	34	406	2.57054	1.53148	4.10202
infant-child	1	3.57143	0.741798	28	0.43	0.07	0.25	0.65	11	28801	4.45942	372	7645	8017	2.57054	3.88338	6.45392
infant-stage	1	3.03571	1.47779	28	0	0	0	0.26	11	7674	3.88508	372	2528	2900	2.57054	3.40278	5.97332
infant-seat	1	3.60714	0.785955	28	0	0	0	0.04	10	21859	4.33965	372	1396	1768	2.57054	3.14489	5.71543
fountain-pen	1	3.75	0.751542	28	0.19	0.071	0.1305	0.29	11	113593	5.05536	165	349	514	2.21748	2.54283	4.76031
chestnut-tree	1	3.96429	0.188982	28	0.37	NA	0.37	0.18	12	18851	4.27536	67	1293	1360	1.82607	3.1116	4.93767
butter-knife	1	4	0	28	0.03	0.024	0.027	0.25	11	33029	4.51891	490	663	1153	2.6902	2.82151	5.51171
breakfast-television	1	0.857143	1.26825	28	0	0	0	0.06	19	2830	3.45194	1008	2033	3041	3.00346	3.30814	6.3116
breakfast-menu	1	4	0	28	0	0	0	0.25	13	35497	4.5502	1008	130	1138	3.00346	2.11394	5.1174
seat-lid	1	2.89286	1.52362	28	0	0	0	0.15	7	1677	3.22479	1396	246	1642	3.14489	2.39094	5.53583
mattress-bed	1	2	1.46566	28	0.61	0.539	0.5745	0.63	11	9353	3.971	170	4376	4546	2.23045	3.64108	5.87153
jar-lid	1	3.64286	0.731021	28	0.03	0.11	0.07	0.62	6	10467	4.01986	199	246	445	2.29885	2.39094	4.68979
ham-radio	1	0.464286	1.26146	28	0.04	0	0.02	0.01	8	204736	5.3112	123	1503	1626	2.08991	3.17696	5.26687
guy-cop	1	3.75	0.585314	28	NA	0	0	0.48	6	1122	3.05038	465	155	620	2.66745	2.19033	4.85778
guy-painting	1	3.57143	0.790151	28	NA	0	0	0.06	11	660	2.8202	465	982	1447	2.66745	2.99211	5.65956
face-mask	1	3.88889	0.320256	27	0.04	0.016	0.028	0.5	8	148493	5.17171	8000	253	8253	3.90309	2.40312	6.30621
face-sheet	1	1.2963	1.32476	27	0	0	0	0.07	9	15500	4.19036	8000	616	8616	3.90309	2.78958	6.69267
brick-fireplace	1	3.92857	0.377964	28	0	0	0	0.3	14	25203	4.40147	498	148	646	2.69723	2.17026	4.86749
brick-road	1	3.78571	0.832539	28	0	0	0	0.15	9	42289	4.62624	498	3791	4289	2.69723	3.57875	6.27598
brick-home	1	3.78571	0.568112	28	0	0	0	0.17	9	55525	4.7445	498	8831	9329	2.69723	3.94601	6.64324
brick-building	1	4	0	28	0.05	0.013	0.0315	0.68	13	129791	5.11325	498	2854	3352	2.69723	3.45545	6.15268
spa-tub	1	3.46429	0.838082	28	0	NA	0	0.01	6	44010	4.64356	31	141	172	1.49136	2.14922	3.64058
shepherd-boy	1	3.67857	0.818923	28	0.06	0.046	0.053	0.35	11	16633	4.221	95	3876	3971	1.97772	3.58838	5.5661
shepherd-home	1	1.39286	1.44886	28	0	0	0	0.2	12	115	2.06446	95	8831	8926	1.97772	3.94601	5.92373
sheep-field	1	2.5	1.45297	28	0.01	0.014	0.012	0.1	10	632	2.8014	718	2327	3045	2.85612	3.3668	6.22292
sheep-dog	1	3.42857	1.16837	28	0.11	0.034	0.072	0.12	8	22726	4.35654	718	1285	2003	2.85612	3.1089	5.96502
sheep-pen	1	2.18519	1.79823	27	0.01	0	0.005	0.2	8	4780	3.67952	718	349	1067	2.85612	2.54283	5.39895
bridge-bus	-1	0.75	1.14261	28	0	0	0	0.01	9	615	2.78958	1034	1155	2189	3.01452	3.06258	6.0771
window-bus	-1	1.32143	1.30678	28	0	0	0	0.15	9	1929	3.28556	2372	1155	3527	3.37511	3.06258	6.43769
home-bus	-1	1.35714	1.25357	28	0	0	0	0.3	7	1451	3.16197	8831	1155	9986	3.94601	3.06258	7.00859
pants-bike	-1	0.407407	0.797074	27	0	0	0	0.3	9	193	2.2878	282	153	435	2.45025	2.18469	4.63494
barn-bike	-1	0.928571	1.2745	28	0	0	0	0.12	8	0	0	186	153	339	2.26951	2.18469	4.4542
leg-bike	-1	0.535714	0.692935	28	0	0	0	0.16	7	157	2.19866	1137	153	1290	3.05576	2.18469	5.24045
home-bike	-1	0.884615	0.863802	26	0	0	0	0.21	8	726	2.86153	8831	153	8984	3.94601	2.18469	6.1307
headlight-bike	-1	0.928571	1.01575	28	NA	NA	NA	0.25	13	0	0	20	153	173	1.30103	2.18469	3.48572
seat-bike	-1	0.964286	1.0709	28	0	0	0	0.26	8	921	2.96473	1396	153	1549	3.14489	2.18469	5.32958
dog-police	-1	2.25	1.37773	28	0	0	0	0.06	9	779	2.89209	1285	3770	5055	3.1089	3.57634	6.68524
star-police	-1	1.14286	1.45842	28	0	0	0	0.05	10	299	2.47712	952	3770	4722	2.97864	3.57634	6.55498
car-police	-1	1.67857	1.18801	28	0	0	0	0.27	9	4097	3.61257	4944	3770	8714	3.69408	3.57634	7.27042
horse-police	-1	2.14815	1.45981	27	0	0	0	0	11	382	2.5832	1518	3770	5288	3.18127	3.57634	6.75761
truck-police	-1	0.892857	0.956045	28	0	0	0	0.25	11	244	2.38917	444	3770	4214	2.64738	3.57634	6.22372
telephone-police	-1	1.17857	1.36228	28	0	0	0	0.22	15	223	2.35025	1810	3770	5580	3.25768	3.57634	6.83402
radio-police	-1	1.25	1.10972	28	0	0	0	0.15	11	1745	3.24204	1503	3770	5273	3.17696	3.57634	6.7533
bomb-police	-1	2.42857	1.39917	28	0	0	0	0.12	10	408	2.61172	536	3770	4306	2.72916	3.57634	6.3055
vehicle-police	-1	1.39286	1.19689	28	0	0	0	0.13	13	523	2.71933	383	3770	4153	2.5832	3.57634	6.15954
tape-police	-1	0.678571	0.904866	28	0	0	0	0.12	10	394	2.5966	508	3770	4278	2.70586	3.57634	6.2822
van-police	-1	0.964286	1.10494	28	0	0	0	0.17	9	222	2.3483	971	3770	4741	2.98722	3.57634	6.56356
car-cab	-1	1.60714	1.31485	28	0	0	0	0.34	6	252	2.40312	4944	178	5122	3.69408	2.25042	5.9445
truck-cab	-1	2.46429	1.64389	28	0	0	0	0.53	8	14193	4.1521	444	178	622	2.64738	2.25042	4.8978
window-cab	-1	1	1.27657	28	0	0	0	0.21	9	865	2.93752	2372	178	2550	3.37511	2.25042	5.62553
home-cab	-1	0.821429	0.944911	28	0	0	0	0.2	7	78	1.89763	8831	178	9009	3.94601	2.25042	6.19643
dog-sled	-1	3.75	0.700529	28	0	0	0	0.56	7	36448	4.56169	1285	14	1299	3.1089	1.14613	4.25503
mother-chimp	-1	3.71429	0.809991	28	0	0	0	0.22	11	107	2.03342	7356	9	7365	3.86664	0.954243	4.82088
sunset-beach	-1	2.67857	1.30678	28	NA	0.09	0.09	0.27	11	27922	4.44596	165	1060	1225	2.21748	3.02531	5.24279
ball-beach	-1	1.07143	1.08623	28	0.01	0	0.005	0.03	9	2321	3.36586	1664	1060	2724	3.22115	3.02531	6.24646
house-beach	-1	1.21429	1.19744	28	0	0	0	0.13	10	2860	3.45652	8601	1060	9661	3.93455	3.02531	6.95986
sand-beach	-1	2.67857	1.24881	28	0.17	0.717	0.4435	0.73	9	171603	5.23453	952	1060	2012	2.97864	3.02531	6.00395
chair-beach	-1	1.10714	1.10014	28	0	0	0	0.1	10	2725	3.43553	1876	1060	2936	3.27323	3.02531	6.29854
umbrella-beach	-1	1.21429	1.1661	28	0	0	0	0.22	13	4193	3.62263	203	1060	1263	2.3075	3.02531	5.33281
road-beach	-1	0.62963	0.966681	27	0	0	0	0.13	9	212	2.32838	3791	1060	4851	3.57875	3.02531	6.60406
picture-beach	-1	0.821429	1.0203	28	0	0	0	0.09	12	6850	3.83575	1905	1060	2965	3.27989	3.02531	6.3052
boy-pig	-1	2.57143	1.45114	28	0	0	0	0.2	6	308	2.48996	3876	320	4196	3.58838	2.50515	6.09353
truck-pig	-1	0.214286	0.568112	28	0	0	0	0.21	8	0	0	444	320	764	2.64738	2.50515	5.15253
skin-pig	-1	0.678571	0.944911	28	0	0	0	0.07	7	205	2.31387	1617	320	1937	3.20871	2.50515	5.71386
meat-pig	-1	0.857143	0.970463	28	0	0	0	0.18	7	140	2.14922	1280	320	1600	3.10721	2.50515	5.61236
farmer-pig	-1	1.21429	1.1661	28	0.01	0.02	0.015	0.26	9	63	1.80618	562	320	882	2.74974	2.50515	5.25489
mouth-pig	-1	0.285714	0.599824	28	0	0	0	0.14	8	812	2.91009	2411	320	2731	3.3822	2.50515	5.88735
pen-pig	-1	1.07143	1.2451	28	0.01	0	0.005	0.43	6	509	2.70757	349	320	669	2.54283	2.50515	5.04798
stream-sunshine	-1	0.857143	1.20844	28	0	0	0	0.2	14	0	0	673	302	975	2.82802	2.48001	5.30803
star-television	-1	1.14286	1.38013	28	0	0	0	0.04	14	599	2.77815	952	2033	2985	2.97864	3.30814	6.28678
chef-television	-1	1	1.08866	28	0	0	0	0	14	0	0	48	2033	2081	1.68124	3.30814	4.98938
soap-television	-1	1.25	1.35058	28	0	0	0	0.12	14	204	2.31175	367	2033	2400	2.56467	3.30814	5.87281
picture-television	-1	2.03571	1.40059	28	0	0	0	0.16	17	668	2.82543	1905	2033	3938	3.27989	3.30814	6.58803
dress-swan	-1	0.357143	0.678467	28	0	0	0	0.17	9	43	1.64345	1516	92	1608	3.1807	1.96379	5.14449
water-flour	-1	0.464286	0.792658	28	0	0	0	0.16	10	271	2.43457	7749	462	8211	3.88925	2.66464	6.55389
bus-field	-1	0.964286	1.47779	28	0	0	0	0.02	8	515	2.71265	1155	2327	3482	3.06258	3.3668	6.42938
kitchen-field	-1	0.535714	0.922241	28	0	0	0	0.06	12	56	1.75587	1890	2327	4217	3.27646	3.3668	6.64326
hospital-field	-1	1.60714	1.52362	28	0	0	0	0.08	13	1480	3.17056	1884	2327	4211	3.27508	3.3668	6.64188
cap-field	-1	0.607143	1.16553	28	0	0	0	0.15	8	253	2.40483	489	2327	2816	2.68931	3.3668	6.05611
mouse-field	-1	1.5	1.34715	28	0.01	0	0.005	0.07	10	740	2.86982	146	2327	2473	2.16435	3.3668	5.53115
phone-field	-1	0.740741	1.25859	27	0	0	0	0.03	10	2678	3.42797	1414	2327	3741	3.15045	3.3668	6.51725
vehicle-field	-1	0.714286	1.08379	28	0	0	0	0.07	12	959	2.98227	383	2327	2710	2.5832	3.3668	5.95
[truncated: 161 more rows]
