# Supplementary material for: Noun–noun combination: Meaningfulness ratings and lexical statistics for 2,160 word pairs
Source: Behav Res Methods. 2012 Oct 6;45(2):463–9. doi: 10.3758/s13428-012-0256-3 (PMC3663253; doi:10.3758/s13428-012-0256-3)
Supplement: Supplementary file 2 — (ZIP 21.5 kb) [file 13428_2012_256_MOESM2_ESM.zip]

Archive with 9 entries (6 files):
- ratings_scripts/
- ratings_scripts/list_generate.cgi
- ratings_scripts/ratings.cgi
- ratings_scripts/README.txt
- __MACOSX/
- __MACOSX/ratings_scripts/
- __MACOSX/ratings_scripts/._README.txt
- ratings_scripts/test_table.txt
- ratings_scripts/total_web.txt
