# Supplementary material for: Noun–noun combination: Meaningfulness ratings and lexical statistics for 2,160 word pairs
Source: Behav Res Methods. 2012 Oct 6;45(2):463–9. doi: 10.3758/s13428-012-0256-3 (PMC3663253; doi:10.3758/s13428-012-0256-3)
Supplement: Supplementary file 2 — (ZIP 21.5 kb) [file 13428_2012_256_MOESM2_ESM.zip › ratings_scripts/list_generate.cgi]

#!/usr/local/bin/perl -wT

use locale;
use CGI;
#place full path to executable cgi scripts on web server in next line, e.g.:
use lib '/usr/lib/cgi-bin/username/';
use Mymodules::Error;

my $var	= new CGI;
my $file	= $var->param( "input_file" );
my $group_num	= $var->param( "list" );

my @pairs = ();
my @id_array = ();
my %id_pairs_hash = ();

#open file; push each line into an array
open(DATA, $file) || die "Cannot open file $file for reading";
@line = <DATA>;
chomp @line;
close(DATA);

for ($x=0;$x <= $#line; $x++) {
	@temp = split('\t',$line[$x]);
	if ($temp[2] == $group_num) {
		push (@id_array, $temp[0]);
		push (@pairs, $temp[1]);
		$id_pairs_hash{"$temp[0]"} = "$temp[1]";
	}	
}

fisher_yates_shuffle(\@id_array);


print <<END_OF_MESSAGE; 
Content-type: text/html

<html>
<head>
	<title>Word Pairs Template</title>
</head>

<body bgcolor="#ffffff">
<form method=POST action="http://www.yourwebserver.edu/cgi-bin/username/ratings.cgi">
<table border=0>
		<tr valign=top>
			<td align=right>Subject ID:</td>
			<td align=left><input type=text name=subj_id size=32 maxlength=80>
			</td>
		</tr>
		<tr valign=top>
			<td align=right>Sex:</td>
			<td align=left>
				<input type=radio name=sex value="M"> Male <br>
				<input type=radio name=sex value="F"> Female
			</td>
		</tr>
		<tr valign=top>
			<td align=right>Years of Age:</td>
			<td align=left><input type=text name=age size=2 maxlength=2>
			</td>
		</tr>
		<tr valign=top>
			<td align=right>Level of Education Completed:</td>
			<td align=left>
			<select name=education size=1>
				<option value=12>High School
				<option value=13>First year undergrad
				<option value=14>Second year undergrad
				<option value=15>Third year undergrad
				<option value=16>Fourth year undergrad or higher
				<option value=18>Master's degree
				<option value=20>Doctoral degree
			</select>
			</td>
		</tr>
		<tr>
			<td>
				<p>
				<br>
			</td>
		</tr>
END_OF_MESSAGE
 
foreach $id (@id_array) {
	$pair = $id_pairs_hash{$id};
	generate_html($pair, $id);
}

print <<END_OF_MESSAGE; 
	<tr valign=top>
		<td colspan=2 align=center>
			<input type=submit name=form value=submit>
		</td>
	</tr>

</table>
</form>
</body>
</html>
END_OF_MESSAGE


# randomize word array (from perl cookbook recipes)
# fisher_yates_shuffle( \@array ) : generate a random permutation
# of @array in place
sub fisher_yates_shuffle {
    my $array = shift;
    my $i;
    for ($i = @$array; --$i; ) {
        my $j = int rand ($i+1);
        next if $i == $j;
        @$array[$i,$j] = @$array[$j,$i];
    }
}

sub generate_html {
	my ($pair, $q_index) = @_;
	
	
	print <<END_OF_MESSAGE;
	
	<tr valign=top>
	<td align=right>$pair</td>
	<input type="hidden" name=$pair value=$pair>
	<td align=left>
		<br>
		<p> makes no sense
		<input type="hidden" name=$q_index> <input type=radio name=$q_index value=0> 0 <input type=radio name=$q_index value=1> 1 <input type=radio name=$q_index value=2> 2 <input type=radio name=$q_index value=3> 3 <input type=radio name=$q_index value=4> 4 makes complete sense
		<br>
		<br>
	</td>
</tr>
END_OF_MESSAGE
	
	
}
