# Supplementary material for: Noun–noun combination: Meaningfulness ratings and lexical statistics for 2,160 word pairs
Source: Behav Res Methods. 2012 Oct 6;45(2):463–9. doi: 10.3758/s13428-012-0256-3 (PMC3663253; doi:10.3758/s13428-012-0256-3)
Supplement: Supplementary file 2 — (ZIP 21.5 kb) [file 13428_2012_256_MOESM2_ESM.zip › ratings_scripts/ratings.cgi]

#!/usr/bin/perl -wT

use strict;
use Fcntl ":flock";
use CGI;

#place full path to executable cgi scripts on web server in next line, e.g.:
use lib '/usr/lib/cgi-bin/username/';
use Mymodules::Error;

#location and file names for data on web server:
my $DATA_FILE = "/usr/home/username/cgi_data/test_table.txt";
my $INPUT_DATA_FILE = "/usr/home/username/cgi_data/total_web.txt";

my $id = ();
my @ids = ();
my @pairs = ();
my $value = ();
my @values = ();
my %values = ();
my %pair_id_hash = ();

#open file; push each line into an array
open(DATA, $INPUT_DATA_FILE ) || die "Cannot open file $INPUT_DATA_FILE  for reading";
my @line = <DATA>;
chomp @line;
close(DATA);


my $q       = new CGI;
my $name    = $q->param( "subj_id" );
my $sex	  = $q->param( "sex" );
my $age	  = $q->param( "age" );
my $edu	  = $q->param( "education" );
my $junk;


unless ( $name ) {
    error( $q, "Please enter your subject ID." );
}
unless ( $sex ) {
    error( $q, "Please enter your sex." );
}
unless ( $age ) {
    error( $q, "Please enter your age." );
}
unless ( $edu ) {
    error( $q, "Please enter your level of completed education." );
}

open DATA_FILE, ">> $DATA_FILE" or die "Cannot append to $DATA_FILE: $!";
flock DATA_FILE, LOCK_EX;
seek DATA_FILE, 0, 2;

print DATA_FILE ("$name\t$sex\t$age\t$edu\t");

#build an array of word pairs
for (my $x=0;$x <= $#line; $x++) {
	my @temp = split('\t',$line[$x]);
	push (@pairs, $temp[1]);
	push (@ids, $temp[0]);
	$pair_id_hash{"$temp[0]"} = "$temp[1]";
}

#get values for word pairs
foreach $junk ($q -> param) {
	if ($junk =~ /^\d/) {
		my $junk2 = "$pair_id_hash{$junk}";
		foreach $value ( $q->param ( $junk )) {
		push (@values, $junk2);
		$values{$junk2} = $value;
		}
	}
}

# extract unique words from list from perl O'Reilly cookbook
my %seen = ();
my $item;
my @uniq = ();

foreach $item (@values) {
	push (@uniq, $item) unless $seen{$item}++;
}


# print array of word pairs and associated rating
for (my $i=0;$i<=$#pairs;$i++) {
	print DATA_FILE ("$uniq[$i]\t$values{$uniq[$i]}\t")
}


print DATA_FILE ("\n");

close DATA_FILE;

print $q->header( "text/html" ),
      $q->start_html( "Ratings Response" ),
      $q->h1( "Thank You!" ),
      $q->end_html;
