# Supplementary material for: Noun–noun combination: Meaningfulness ratings and lexical statistics for 2,160 word pairs
Source: Behav Res Methods. 2012 Oct 6;45(2):463–9. doi: 10.3758/s13428-012-0256-3 (PMC3663253; doi:10.3758/s13428-012-0256-3)
Supplement: Supplementary file 2 — (ZIP 21.5 kb) [file 13428_2012_256_MOESM2_ESM.zip › ratings_scripts/README.txt]

There are 4 files included here (not including this README.txt file):

1) list_generate.cgi
	This file takes the next file (ratings.cgi) as input
and generates the corresponding html code for display
in a web browser.

2) ratings.cgi
	This file takes "total_web.txt" as input, which contains
all the noun-noun pairs for rating (described further below).
It writes out a file called test_table.txt, which contains
the ratings provided, one line per participant.

3) total_web.txt
	This file is an example containing the first 20 lines of input 
to "ratings.cgi" (see number 2 above). It contains 3 columns 
(separated by tabs), column 1 is a  unique identifier for the noun-
noun pair on each line, column 2 is the noun-noun pair (separated by 
a single space), and column 3 is the list number corresponding 
to the final digit in the unique tracking number given to each 
participant. Each participant will see only items from the list 
identified by the number in column 3.

4) test_table.txt
	This file is an example containing the first 10 lines of ratings 
output, with one line per participant.
