# Supplementary material for: Noun–noun combination: Meaningfulness ratings and lexical statistics for 2,160 word pairs
Source: Behav Res Methods. 2012 Oct 6;45(2):463–9. doi: 10.3758/s13428-012-0256-3 (PMC3663253; doi:10.3758/s13428-012-0256-3)
Supplement: Supplementary file 2 — (ZIP 21.5 kb) [file 13428_2012_256_MOESM2_ESM.zip › ratings_scripts/test_table.txt]

90551	F	19	12	juice baby	2	dog puppy	4	barn horse	4	automobile engine	4	bag ice	4	money mask	0	pie peach	3	beach house	4	car bomb	0	rat river	0	knife drawer	3	cat foot	0	blood father	0	police river	0	cattle beef	4	diamond ear	2	cat engine	0	meat duck	1	banana nut	2	fire engine	4	police tape	2	lemon plant	0	fire brick	0
37812	F	19	12	rat kangaroo	0	girl church	2	hawk chicken	0	bedroom television	4	guy lawn	0	toe nail	4	ant garden	3	bedroom door	4	house pet	4	lizard queen	1	ape body	4	tower bell	4	baby water	2	river sand	4	dish chicken	0	school clown	4	pot flower	2	dwarf helmet	2	butt cheek	4	cap screen	0	flour rock	0	duck tape	2	baby picture	4
40514	F	18	12	seat bench	3	fork leg	2	bomb army	4	mother hairdresser		rocket engine		door pet	0	rat pet	4	chocolate ice	4	owl pet	3	tea pot	4	knife pen	1	cycle moon	0	puppy pet	4	door stage	4	snake pet		cattle farmer		rock pet	2	car street	2	mask ski	3	square leg	4	book picture	4	wolf spider	2	rocket fire	1
67642	F	18	12	mother cat	2	bird sea	0	lizard queen	3	ape blood	4	bull trout	1	holiday golf	1	lion sea	0	ice bag	4	bull dog	4	rat gym	1	cage orange	0	house star	1	cop weed	0	leaf autumn	0	water sea	2	breast chicken	0	jockey lawn	0	ball yarn	0	bedroom window	4	door refrigerator	0	witch sea	0	house building	2	bag flea	0
19791	F	18	12	garden rose	4	ship mother	2	cat meat	2	cigarette money	2	cake coffee	2	bike leg	2	pig pen	4	coin dollar	2	teeth baby	0	shelf ice	0	ball tennis	2	tape duck	0	rose forest	2	field hay	2	snake juice	0	star hotel	4	water truck	4	sister baby	2	cat door	4	cabin log	4	dog book	0	bullet baby	0	tree frog	4
24723	F	19	12	winter snow	4	pond building	1	bird seat	2	magazine radio	0	flea soap	3	meat goat	3	rope bridge	4	orchestra radio	1	dog corn	0	field square	4	bag dime	3	orange cat	4	mirror face	4	cheese cottage	3	guy meat	4	cloud smoke	3	orange juice	4	hospital refrigerator	4	water mouth	2	soup potato	3	flower bed	4	salad potato	3	dress summer	3
18825	M	20	15	phone car	1	lettuce leaf	4	sheep field	4	street phone	4	brick fireplace	4	hurricane cycle	4	tiger meat	4	ski mask	4	salmon pie	1	telephone police	1	cabin door	4	juice pickle	0	engine fire	3	radio police	1	bed dog	0	picture beach	0	smoke cigarette	2	school holiday	4	kitchen field	1	seat lid	4	road beach	1	tower water	2	pet pig	4
42343	F	19	12	window palace	2	dog corn	2	tree cliff	3	salad corn	3	rose summer	2	circle shoe	3	cloud smoke	3	police clock	4	ship prison	4	building road	3	swimming whale	4	dish face	3	boot key	3	door library	3	money orchestra	1	golf ball	4	key book	3	bottle soap	3	boy cat	4	pot tea	3	truck bomb	3	engine rocket	3	chicken blood	3
14441	F	18	12	island winter	3	knife magazine	1	bottle milk	4	guy coffee	2	oven kitchen	3	cat skin	3	dolphin river	0	car seat	4	star farmer	3	money mask	2	lawn forest	1	door milk	0	television chef	4	lake river	1	banana skin	4	mouse house	1	lemon plant	1	sheet house	1	rabbit house	1	teeth zipper	4	cat door	4	cab car	4	star house	2
31995	F	19	12	ice mountain	3	school pony	3	cap field	2	window bus	1	seat car	0	door cat	2	bubble gum	4	vehicle engine	4	pet bird	4	hurricane cycle	4	mouse field	3	ski cap	2	pill water	2	rose sun	3	pet kitten	4	forest mountain	3	school library	4	sunset beach	3	hotel guy	4	hotel butter	4	cheese cow	2	picture beach	2	ski tights	0
[truncated: 818 more columns]
