# Supplementary material for: Noun–noun combination: Meaningfulness ratings and lexical statistics for 2,160 word pairs
Source: Behav Res Methods. 2012 Oct 6;45(2):463–9. doi: 10.3758/s13428-012-0256-3 (PMC3663253; doi:10.3758/s13428-012-0256-3)
Supplement: Supplementary file 2 — (ZIP 21.5 kb) [file 13428_2012_256_MOESM2_ESM.zip › ratings_scripts/total_web.txt]

1	bus bridge	1
2	bus window	1
3	bus home	1
4	bike pants	1
5	bike barn	1
6	bike leg	1
7	bike home	1
8	bike headlight	1
9	bike seat	1
10	police dog	1
11	police star	1
12	police car	1
13	police horse	1
14	police truck	1
15	police telephone	1
16	police radio	1
17	police bomb	1
18	police vehicle	1
19	police tape	1
20	police van	1
